# Supplementary material for: Oak Root Response to Ectomycorrhizal Symbiosis Establishment: RNA-Seq Derived Transcript Identification and Expression Profiling
Source: PLoS One. 2014 May 23;9(5):e98376. doi: 10.1371/journal.pone.0098376 (PMC4032270; doi:10.1371/journal.pone.0098376)
Supplement: Table S1 — Annotated unigenes expressed in ECM and non-symbiotic cork oak roots. (XLSX) [file pone.0098376.s007.xlsx]

## Sheet: blast2go_table
Annotated unigenes expressed in ECM and non-symbiotic cork oak roots
Sequence ID	Blast2GO annotation	Seq. Length	#Hits	Min. eValue	Mean similarity	#GOs	GOs	Enzyme Codes
qs_c10	glucan endo- -beta-glucosidase 11-like	1788	20	0	0.869	4	C:membrane; F:hydrolase activity; P:carbohydrate metabolic process; F:binding	EC:3.2.1.0
qs_c1000	f-box lrr-repeat protein 3-like	2525	20	0	0.8095	5	P:catabolic process; P:cellular process; P:secondary metabolic process; F:catalytic activity; P:protein metabolic process	EC:6.3.2.19
qs_c100010	cysteine-rich receptor-like protein kinase 25-like	461	16	6.89002e-06	0.71	2	P:cellular process; F:kinase activity	-
qs_c100051	rna-binding region-containing	581	11	1.98751e-13	0.8127	2	F:nucleic acid binding; F:nucleotide binding	-
qs_c10007	pentatricopeptide repeat-containing protein at1g10270-like	1950	20	0	0.8455	8	P:reproduction; P:post-embryonic development; P:embryo development; F:protein binding; P:biological_process; P:response to endogenous stimulus; C:nucleus; P:nucleobase-containing compound metabolic process; C:mitochondrion; P:cellular process	-
qs_c100073	probable carboxylesterase 2-like	346	20	6.5836e-25	0.759	5	P:anatomical structure morphogenesis; P:cell differentiation; P:multicellular organismal development; F:hydrolase activity; P:metabolic process	EC:3.1.1.1; EC:3.1.1.3
qs_c1001	ankyrin repeat-containing protein at3g12360-like	2488	20	9.15447e-121	0.5825	0	-
qs_c100127	beach domain-containing protein lvsa-like	419	20	2.47806e-35	0.931	7	P:response to endogenous stimulus; P:signal transduction; P:cell growth; P:anatomical structure morphogenesis; P:cellular component organization; P:cell differentiation; P:multicellular organismal development; P:cellular process	-
qs_c10016	cytochrome p450	481	20	1.13887e-18	0.841	4	F:binding; C:endoplasmic reticulum; F:molecular_function; F:catalytic activity; P:metabolic process; F:oxygen binding	EC:1.14.14.1
qs_c100160	hypothetical protein VITISV_041202	478	4	1.04072e-06	0.8325	5	P:cellular process; F:nucleic acid binding; F:nucleotide binding; F:binding; P:DNA metabolic process; F:motor activity; C:cytoskeleton	-
qs_c100188	amino acid kinase-like protein	445	6	0.000235867	0.4717	5	F:molecular_function; P:cellular amino acid biosynthetic process; F:kinase activity; P:phosphorylation; F:transferase activity
qs_c10019	cmp-sialic acid transporter 4-like	894	20	8.64125e-44	0.7765	7	C:membrane; C:Golgi apparatus; P:transport; F:transporter activity; P:carbohydrate metabolic process; P:cellular process; P:catabolic process	-
qs_c10020	ion channel dmi1- chloroplast expressed	379	20	4.9427e-31	0.9655	6	C:membrane; C:nuclear envelope; P:transport; C:plastid; F:transporter activity; F:nucleotide binding	-
qs_c10022	hypothetical protein PRUPE_ppa014643mg	704	20	2.39537e-37	0.8	0	-
qs_c10023	lipase yor059c-like	1428	20	0	0.8525	2	P:biological_process; C:cellular_component
qs_c100244	senescence-inducible chloroplast stay-green protein	650	20	5.73332e-59	0.936	0	-
qs_c10026	cysteine-rich receptor-like protein kinase	1931	20	0	0.707	3	P:cellular protein modification process; F:kinase activity; F:nucleotide binding; P:cellular process	EC:2.7.11.0
qs_c10027	udp-glucose:flavonoid 3-o-glucosyltransferase	1511	20	0	0.794	6	F:transferase activity; P:biosynthetic process; P:carbohydrate metabolic process; P:cellular process; ; P:secondary metabolic process	EC:2.4.1.115
qs_c1003	spx and exs domain-containing protein 1-like	1788	20	0	0.8775	3	C:membrane; F:receptor activity; C:Golgi apparatus	-
qs_c10031	formation of crista junctions protein 1-like	724	10	6.22752e-14	0.634	2	C:membrane; C:mitochondrion	-
qs_c10032	upf0392 protein at1g27200-like	520	20	1.89239e-73	0.7845	3	F:molecular_function; P:biological_process; C:cellular_component
qs_c100327	photosystem ii stability assembly factor chloroplastic-like	301	20	7.45742e-19	0.9035	16	P:carbohydrate metabolic process; P:nucleobase-containing compound metabolic process; P:catabolic process; P:secondary metabolic process; P:response to abiotic stimulus; C:plastid; P:response to stress; P:cellular process; P:biosynthetic process; P:lipid metabolic process; P:cellular protein modification process; C:membrane; C:thylakoid; P:cellular component organization; P:generation of precurso…	-
qs_c10033	heat shock 70 kda mitochondrial-like	2362	20	0	0.9465	12	P:protein metabolic process; P:cellular process; P:biological_process; C:plasma membrane; C:cell wall; F:nucleotide binding; F:protein binding; F:catalytic activity; C:plastid; P:response to stress; P:response to abiotic stimulus; P:response to biotic stimulus; C:mitochondrion; P:metabolic process	EC:1.3.1.74
qs_c10034	thioredoxin-related protein	1242	20	3.55466e-153	0.8375	1	F:binding	-
qs_c100348	protein	509	20	3.31624e-30	0.7555	1	F:nucleic acid binding	-
qs_c100354	molybdopterin biosynthesis protein cnx1-like	478	20	4.98552e-64	0.8915	12	P:response to stress; P:biosynthetic process; P:protein metabolic process; P:cellular process; P:response to external stimulus; P:signal transduction; P:response to endogenous stimulus; P:response to biotic stimulus; C:cytoplasm; P:cell death; P:transport; C:cytosol; P:response to abiotic stimulus; F:binding	-
qs_c100357	protein-s-isoprenylcysteine o-methyltransferase	365	20	9.53496e-53	0.88	3	P:cellular protein modification process; F:transferase activity; C:membrane	EC:2.1.1.100
qs_c100385	protein	208	20	2.35376e-18	0.797	10	P:cellular protein modification process; P:cell cycle; C:mitochondrion; P:cellular component organization; P:cellular process; F:nucleotide binding; F:kinase activity; P:signal transduction; F:receptor activity; F:carbohydrate binding; C:plasma membrane	EC:2.7.11.22; EC:2.7.10.2
qs_c1004	---NA---	117	0			0	-
qs_c100422	pinus taeda anonymous locus 0_12440_01 genomic sequence	447	20	8.39643e-36	0.7645	2	P:cellular protein modification process; F:transferase activity	-
qs_c100429	pre-mrna-splicing factor syf1-like	400	20	1.73589e-72	0.9265	2	P:nucleobase-containing compound metabolic process; C:nucleus	-
qs_c100453	receptor protein	305	20	1.28309e-09	0.6065	1	F:kinase activity	-
qs_c100454	crs2-associated factor chloroplastic-like	431	20	1.36183e-34	0.782	3	F:RNA binding; P:nucleobase-containing compound metabolic process; C:plastid; C:intracellular	-
qs_c100461	set domain-containing protein	486	20	2.87116e-54	0.852	5	F:hydrolase activity; F:transferase activity; F:DNA binding; F:nucleotide binding; P:metabolic process; P:cellular process; F:binding; P:DNA metabolic process	EC:2.1.1.127
qs_c100486	epoxide hydrolase 4-like	357	20	3.62004e-22	0.66	3	P:metabolic process; F:catalytic activity; F:hydrolase activity
qs_c10050	yth domain family protein	2802	20	0	0.66	1	P:nucleobase-containing compound metabolic process	-
qs_c100526	mechanosensitive ion channel protein 8-like	497	20	3.37001e-47	0.682	2	C:membrane; P:transmembrane transport
qs_c10053	phosphomannomutase phosphoglucomutase-like	1997	20	0	0.9015	6	P:carbohydrate metabolic process; F:catalytic activity; P:nucleobase-containing compound metabolic process; P:biosynthetic process; C:plastid; C:cytosol	EC:5.4.2.3; EC:5.4.2.8
qs_c100531	villin 1-	490	18	1.49127e-09	0.6806	2	P:cellular component organization; P:cellular process	-
qs_c100533	serine threonine-protein	440	20	6.87385e-49	0.8175	4	F:kinase activity; P:metabolic process; P:cellular process; C:plastid	-
qs_c100537	probable lrr receptor-like serine threonine-protein kinase at4g08850-like	572	20	3.41883e-48	0.687	4	P:cellular protein modification process; F:kinase activity; F:nucleotide binding; C:membrane	-
qs_c100556	hcr2-	387	20	9.64724e-26	0.7345	1	F:kinase activity	-
qs_c10056	3-oxoacyl-	973	20	7.59343e-44	0.6125	8	P:oxidation-reduction process; F:oxidoreductase activity; P:metabolic process; F:nucleotide binding; F:3-oxoacyl-[acyl-carrier-protein] reductase (NADPH) activity; C:peroxisome; P:response to cadmium ion; C:membrane
qs_c10057	1-aminocyclopropane-1-carboxylate oxidase homolog 11	1074	20	3.46035e-165	0.772	8	P:catabolic process; P:cellular process; P:secondary metabolic process; P:biological_process; P:response to external stimulus; P:response to stress; P:cell death; F:catalytic activity; P:biosynthetic process; ; P:metabolic process	EC:1.14.11.0
qs_c100578	---NA---	459	0			0	-
qs_c10059	aldehyde dehydrogenase family 2 member c4-like	1722	20	0	0.885	4	F:catalytic activity; P:biosynthetic process; ; P:secondary metabolic process; P:metabolic process	EC:1.2.1.36; EC:1.2.1.68
qs_c1006	dna-binding pd1-like protein	1095	20	1.91015e-133	0.7555	1	F:DNA binding
qs_c100603	probable importin subunit beta-4-like	450	20	1.23539e-39	0.862	11	C:cytosol; F:transporter activity; P:protein metabolic process; P:cellular process; P:catabolic process; P:cellular component organization; C:membrane; C:nuclear envelope; P:biosynthetic process; P:carbohydrate metabolic process; P:transport	-
qs_c100621	disease resistance protein rga3-like	524	20	8.25651e-38	0.7195	1	F:hydrolase activity	-
qs_c100624	mlo-like protein 11-like	449	20	2.5148e-19	0.874	4	P:response to stress; F:protein binding; C:membrane; P:cell death; C:plasma membrane	-
qs_c10064	nucleobase ascorbate transporter	1887	20	0	0.9185	4	C:plasma membrane; P:transport; P:cellular process; F:transporter activity	-
qs_c100641	uncharacterized mitochondrial protein g00810-like	511	20	9.11526e-49	0.721	0	-
qs_c100644	u3 small nucleolar ribonucleoprotein protein mpp10-like	519	20	8.09935e-19	0.694	4	C:cytosol; C:nucleolus; P:transport; P:cellular process	-
qs_c10068	glutathione-dependent formaldehyde dehydrogenase	1506	20	0	0.968	15	P:biosynthetic process; P:cellular process; C:cytosol; F:catalytic activity; P:reproduction; P:post-embryonic development; P:transport; F:binding; P:metabolic process; C:peroxisome; P:cell death; P:response to stress; P:response to abiotic stimulus; P:carbohydrate metabolic process; P:lipid metabolic process; P:catabolic process; ; F:nucleotide binding	EC:1.1.1.284; EC:1.1.1.1
qs_c100705	pinus taeda anonymous locus 2_6034_01 genomic sequence	438	20	4.01146e-43	0.7715	10	P:transport; F:transferase activity; P:response to extracellular stimulus; P:cell communication; P:response to stress; P:growth; P:biological_process; P:post-embryonic development; P:anatomical structure morphogenesis; P:cell differentiation; P:multicellular organismal development; C:nucleus	EC:2.3.1.144
qs_c100709	squamosa promoter-binding-like protein 1-like	471	8	1.07721e-11	0.7213	2	C:nucleus; F:DNA binding
qs_c10076	calcium-transporting atpase plasma membrane-type-like	780	20	1.1121e-100	0.799	14	C:membrane; C:vacuole; P:response to stress; P:response to abiotic stimulus; P:response to biotic stimulus; C:plastid; P:cell death; F:binding; P:biosynthetic process; P:nucleobase-containing compound metabolic process; P:biological_process; F:hydrolase activity; F:transporter activity; P:transport; P:cellular process; C:plasma membrane; F:protein binding; F:nucleotide binding	EC:3.6.3.8
qs_c10077	---NA---	143	0			0	-
qs_c100773	l-allo-threonine aldolase-like	488	20	8.14576e-50	0.875	4	F:binding; F:catalytic activity; P:catabolic process;	EC:4.1.2.5
qs_c10080	at5g10210-like protein	711	20	1.30512e-65	0.655	3	F:molecular_function; P:biological_process; C:cellular_component
qs_c100808	protein grpe-like	437	20	6.97257e-31	0.925	9	P:protein metabolic process; P:cellular process; F:protein binding; F:binding; C:mitochondrion; F:enzyme regulator activity; F:nucleotide binding; C:plastid; F:catalytic activity; C:thylakoid	-
qs_c100813	uncharacterized n-acetyltransferase stk_02580-like	844	20	7.97089e-27	0.786	2	F:transferase activity; P:metabolic process	-
qs_c10082	two-pore calcium channel	1376	20	1.33459e-148	0.8495	16	C:vacuole; C:membrane; F:transporter activity; P:cellular process; P:biosynthetic process; P:lipid metabolic process; C:cytoplasm; P:cellular component organization; P:response to stress; P:response to abiotic stimulus; F:binding; C:Golgi apparatus; P:multicellular organismal development; P:cell cycle; P:transport; P:post-embryonic development; P:signal transduction; P:cell death; C:plasma membra…	-
qs_c100820	pentatricopeptide repeat-containing protein at1g02420-like	502	20	1.3072e-75	0.867	2	F:molecular_function; P:biological_process
qs_c10083	hydroxycinnamoyl-coenzyme a shikimate quinate hydroxycinnamoyltransferase-like	1621	20	1.10411e-150	0.6615	1	F:transferase activity	-
qs_c10084	beta-galactosidase 3-like	1431	20	0	0.7725	5	P:carbohydrate metabolic process; F:binding; C:cytoplasm; F:carbohydrate binding; C:cell wall; F:hydrolase activity	EC:3.2.1.23
qs_c10086	protein	651	20	1.85716e-53	0.701	6	C:plasma membrane; F:hydrolase activity; P:reproduction; P:post-embryonic development; P:signal transduction; P:response to endogenous stimulus	-
qs_c10087	ribonuclease p protein subunit p25	1260	20	2.92602e-74	0.9125	1	F:nucleic acid binding	-
qs_c10088	peptidyl-prolyl cis-trans isomerase fkbp16- chloroplastic-like	740	20	1.38717e-57	0.9035	6	P:protein metabolic process; P:cellular process; C:membrane; C:intracellular; C:thylakoid; C:plastid; F:binding; F:protein binding; F:catalytic activity; P:cellular protein modification process	EC:5.2.1.8
qs_c1009	atp-dependent rna helicase mitochondrial-like	2033	20	0	0.8585	4	F:nucleic acid binding; F:nucleotide binding; C:mitochondrion; F:hydrolase activity	-
qs_c10092	hypothetical protein POPTRDRAFT_230167	3365	20	0	0.7515	1	C:plasma membrane
qs_c10094	conserved hypothetical protein	804	20	1.36155e-41	0.6275	1	C:mitochondrion	-
qs_c100949	PREDICTED: uncharacterized protein LOC101204891	477	20	1.83126e-45	0.7645	1	F:molecular_function
qs_c10096	phosphoribosylanthranilate transferase	634	20	1.56667e-58	0.9265	3	C:endoplasmic reticulum; C:cell wall; F:transferase activity	-
qs_c10097	snf1-related protein kinase regulatory subunit gamma-1-like	482	20	4.71524e-60	0.72	1	F:catalytic activity	-
qs_c10098	downward leaf curling protein	554	20	3.54563e-79	0.954	1	C:cytoplasm	-
qs_c1010	probable receptor protein kinase tmk1-like	2260	20	0	0.877	6	C:membrane; F:nucleotide binding; P:signal transduction; P:cellular protein modification process; F:kinase activity; F:signal transducer activity	EC:2.7.11.25
qs_c101017	protein	503	20	5.35549e-19	0.6	7	F:polysaccharide binding; F:ATP binding; F:protein kinase activity; F:nucleotide binding; P:protein phosphorylation; F:transferase activity, transferring phosphorus-containing groups; F:protein serine/threonine kinase activity
qs_c101026	dna rna-polymerases superfamily protein	399	20	0.000184916	0.8085	0	-
qs_c10104	thioredoxin-like protein	897	20	1.10868e-124	0.8555	5	F:catalytic activity; F:molecular_function; P:cellular component organization; P:cellular process; P:metabolic process; C:plastid	-
qs_c101042	pentatricopeptide repeat-containing protein mitochondrial-like	554	20	1.06637e-30	0.6215	4	F:molecular_function; P:biological_process; C:cellular_component; C:plastid
qs_c10107	PREDICTED: uncharacterized protein LOC100247266	1750	20	1.17986e-144	0.679	3	F:molecular_function; P:biological_process; C:cellular_component
qs_c101081	unknown	209	1	1.76034e-10	0.82	0	-
qs_c10109	transmembrane emp24 domain-containing protein	920	20	1.68546e-118	0.9015	8	F:transferase activity; C:cytoplasm; P:transport; P:biosynthetic process; P:carbohydrate metabolic process; P:cellular process; C:membrane; P:cellular component organization	EC:2.4.1.12
qs_c10110	pentatricopeptide repeat-containing protein at1g71490-like	644	20	1.18836e-64	0.794	3	F:molecular_function; P:biological_process; C:cellular_component
qs_c101117	disease resistance family protein lrr family protein	462	20	6.38865e-19	0.665	2	F:kinase activity; P:phosphorylation
qs_c10119	protein	500	20	2.30034e-28	0.7085	1	F:transferase activity	-
qs_c101191	40s ribosomal protein s4	502	20	2.49224e-23	0.813	4	C:ribosome; F:structural molecule activity; F:RNA binding; P:translation	-
qs_c101197	basic endochitinase c	267	20	1.46583e-18	0.944	8	F:hydrolase activity; P:carbohydrate metabolic process; P:catabolic process; P:response to stress; P:response to biotic stimulus; P:biological_process; F:carbohydrate binding; C:extracellular region; P:cellular process	EC:3.2.1.14
qs_c101201	tic22-like family protein	512	20	6.78892e-12	0.805	3	P:biosynthetic process; P:nucleobase-containing compound metabolic process; C:plastid	-
qs_c10121	probable wrky transcription factor 21	1826	20	7.74457e-166	0.8205	4	F:sequence-specific DNA binding transcription factor activity; F:DNA binding; F:protein binding;	-
qs_c101212	af478371_1gag-pol polyprotein	531	20	1.21406e-45	0.7625	2	F:nucleic acid binding; P:DNA metabolic process	-
qs_c10122	mitochondrial ribosomal protein	905	20	2.31242e-66	0.9295	3	F:structural molecule activity; C:ribosome; P:translation	-
qs_c101228	hypothetical protein VITISV_000226	504	2	0.000229971	0.865	0	-
qs_c10123	oligopeptide transporter 7-like	910	20	2.75661e-169	0.894	4	F:transporter activity; P:transport; C:plasma membrane; P:cellular process	-
qs_c101236	b3 domain-containing protein os01g0234100-like	508	20	1.53413e-29	0.774	3	F:DNA binding; C:nucleus;	-
qs_c101245	heat shock protein	600	20	3.90767e-56	0.7755	3	C:nucleolus; P:response to abiotic stimulus; P:response to stress	-
qs_c101251	hypothetical protein VITISV_010482	508	20	9.66258e-12	0.6875	4	F:nucleic acid binding; P:DNA integration; F:zinc ion binding; C:membrane
qs_c10126	dsba oxidoreductase family protein	921	20	2.41767e-112	0.861	6	P:response to stress; P:response to biotic stimulus; P:cellular process; P:response to endogenous stimulus; C:cytosol; F:catalytic activity	-
qs_c101274	50s ribosomal protein l9-like	513	20	2.30965e-38	0.851	3	C:ribosome; F:structural molecule activity; P:cellular process; P:translation	-
qs_c10128	probable serine threonine-protein kinase wnk2-like	2431	20	0	0.7645	3	P:cellular protein modification process; F:kinase activity; F:nucleotide binding; P:cellular process; F:binding	EC:2.7.11.0
qs_c101288	mitochondrial intermediate peptidase-like	503	20	5.07029e-15	0.826	9	F:binding; P:catabolic process; P:cellular process; F:hydrolase activity; P:protein metabolic process; C:membrane; C:plastid; C:thylakoid; C:mitochondrion	EC:3.4.24.0
qs_c10129	ww domain-containing oxidoreductase-like	1240	20	0	0.895	4	F:catalytic activity; P:multicellular organismal development; F:nucleotide binding; P:metabolic process	EC:1.3.1.33
qs_c1013	callose synthase 7-like	2487	20	0	0.9125	8	P:cellular component organization; P:cellular process; P:biosynthetic process; P:carbohydrate metabolic process; C:plasma membrane; P:transport; P:multicellular organismal development; P:cell cycle; F:transferase activity	EC:2.4.1.34
qs_c10131	pentatricopeptide repeat-containing protein	708	20	5.01171e-49	0.6155	3	F:molecular_function; P:biological_process; C:cellular_component
qs_c101337	pentatricopeptide repeat-containing protein at5g15300-like	495	20	1.04721e-56	0.863	2	F:molecular_function; P:biological_process
qs_c10136	probable glutamate carboxypeptidase 2-like	1322	20	0	0.8185	4	C:vacuole; F:catalytic activity; F:hydrolase activity; P:protein metabolic process; P:catabolic process; P:metabolic process	EC:1.3.1.74; EC:3.4.13.0
qs_c101411	type i inositol- -trisphosphate 5-phosphatase 1-like	338	20	1.17995e-23	0.868	7	P:cellular process; P:lipid metabolic process; C:ribosome; F:hydrolase activity; F:RNA binding; P:carbohydrate metabolic process; F:catalytic activity; C:plastid; P:metabolic process	EC:1.3.1.74
qs_c10142	c2 and gram domain-containing protein at1g03370-like	1651	20	3.93229e-150	0.851	6	P:signal transduction; F:kinase activity; P:metabolic process; P:cellular process; P:multicellular organismal development; F:binding; C:mitochondrion	-
qs_c10144	calcium ion binding	1186	20	0	0.8745	1	F:binding	-
qs_c101443	nudix hydrolase chloroplastic-like	464	20	4.94382e-43	0.9265	7	F:hydrolase activity; F:transporter activity; P:transport; P:cellular process; C:membrane; C:plastid; C:mitochondrion	EC:3.6.1.18
qs_c10145	atpase asna1 homolog	1282	20	0	0.932	13	P:protein metabolic process; P:catabolic process; P:cellular process; P:cellular component organization; F:hydrolase activity; F:transporter activity; C:intracellular; P:response to stress; P:response to biotic stimulus; P:nucleobase-containing compound metabolic process; P:transport; F:nucleotide binding; F:protein binding; C:membrane	EC:3.6.3.16
qs_c10146	flavonoid o-methyltransferase related	1226	20	1.47069e-133	0.7815	4	F:transferase activity; F:protein binding; P:metabolic process; P:cellular process	-
qs_c101465	peptidyl-prolyl cis-trans isomerase fkbp16- chloroplastic-like	533	20	6.71908e-92	0.8905	15	P:cellular protein modification process; P:protein metabolic process; P:cellular process; P:carbohydrate metabolic process; P:nucleobase-containing compound metabolic process; P:catabolic process; P:secondary metabolic process; P:biosynthetic process; P:lipid metabolic process; P:cellular component organization; F:catalytic activity; F:binding; C:plastid; P:generation of precursor metabolites and…	EC:5.2.1.8
qs_c10147	atp synthase protein i	968	20	3.64552e-160	0.843	3	P:biological_process; P:carbohydrate metabolic process; P:cellular process; P:biosynthetic process	-
qs_c101488	nac domain ipr003441	459	20	1.42315e-62	0.7165	2	F:DNA binding;	-
qs_c10153	organ-specific protein s2	1204	20	3.04454e-81	0.5995	0	-
qs_c101547	anaphase-promoting complex subunit 6-like	500	20	1.98308e-82	0.8095	14	P:regulation of gene expression, epigenetic; ; P:cellular component organization; F:protein binding; P:DNA metabolic process; P:cell cycle; P:cellular process; C:cytoplasm; P:cellular protein modification process; P:biosynthetic process; P:response to stress; P:anatomical structure morphogenesis; P:cell growth; P:multicellular organismal development; P:cell differentiation; P:reproduction; P:nucl…	-
qs_c101549	endo- -beta-d-glucanase-like	432	20	2.08904e-17	0.5755	2	F:hydrolase activity; F:carboxymethylenebutenolidase activity
qs_c10155	multidrug resistance	699	20	9.06133e-97	0.8285	4	P:transport; P:cellular process; C:membrane; F:transporter activity	-
qs_c101555	thioredoxin-like protein	472	20	6.77344e-55	0.7415	4	P:cell redox homeostasis; F:electron carrier activity; P:glycerol ether metabolic process; F:protein disulfide oxidoreductase activity
qs_c101567	protein kinase family protein with arm repeat domain	504	10	0.00307041	0.738	11	P:cellular component organization; P:cellular process; P:regulation of gene expression, epigenetic; ; P:DNA metabolic process; P:biosynthetic process; P:cell cycle; P:cellular protein modification process; C:cytoplasm; F:kinase activity; P:flower development; P:anatomical structure morphogenesis; P:multicellular organismal development	EC:2.7.11.0
qs_c101570	enth vhs family protein	507	20	4.13774e-31	0.852	9	P:cellular component organization; P:response to stress; P:DNA metabolic process; P:response to abiotic stimulus; P:reproduction; P:cell cycle; P:catabolic process; P:regulation of gene expression, epigenetic;	-
qs_c101581	casein kinase i isoform delta-like protein	471	20	8.97243e-22	0.7405	8	P:biological_process; F:kinase activity; P:metabolic process; P:cellular process; F:nucleotide binding; C:cytoplasm; C:nucleus; C:plasma membrane; P:biosynthetic process; P:cellular protein modification process; P:carbohydrate metabolic process	-
qs_c101584	probable protein arginine n-methyltransferase 6-like	362	20	2.9765e-45	0.7915	4	C:cytoplasm; F:transferase activity; P:cellular component organization; P:cellular protein modification process	EC:2.1.1.125
qs_c101598	disease resistance family protein lrr family	491	20	6.58317e-27	0.647	0	-
qs_c1016	65-kda microtubule-associated protein 8-like	2105	20	0	0.833	4	C:cytoplasm; P:cell cycle; P:cellular component organization; P:cellular process; C:cytoskeleton	-
qs_c10160	prolyl endopeptidase-like	2495	20	0	0.8985	9	F:hydrolase activity; P:transport; P:cellular process; P:biosynthetic process; P:carbohydrate metabolic process; C:plastid; P:protein metabolic process; P:catabolic process; C:cytosol	EC:3.4.21.0; EC:3.4.21.0
qs_c10163	hap1 n-terminal conserved region and shugoshin c terminus domain-containing protein	528	19	1.02518e-23	0.6942	9	P:cellular component organization; P:response to stress; P:DNA metabolic process; P:response to abiotic stimulus; C:intracellular; P:multicellular organismal development; P:nucleobase-containing compound metabolic process; P:cell cycle; P:biosynthetic process; P:anatomical structure morphogenesis; P:cellular process	-
qs_c10164	30s ribosomal protein s16	1417	20	8.85816e-56	0.93	9	P:translation; C:ribosome; C:mitochondrion; P:regulation of gene expression, epigenetic; P:nucleobase-containing compound metabolic process; F:structural molecule activity; P:cellular process; C:plastid; P:response to stress; P:response to biotic stimulus	-
qs_c10165	neuroblastoma-amplified sequence	2139	20	0	0.739	8	P:cellular protein modification process; P:cellular component organization; P:cellular process; P:anatomical structure morphogenesis; P:cell differentiation; P:multicellular organismal development; P:reproduction; P:post-embryonic development; P:biosynthetic process; P:carbohydrate metabolic process	-
qs_c101660	pentatricopeptide repeat-containing protein at1g11290-like	496	20	1.85715e-46	0.7435	1	P:biological_process
qs_c101664	two-component response regulator arr1	790	20	4.26001e-58	0.842	1	F:DNA binding	-
qs_c10168	probable aldo-keto reductase 1-like	2428	20	3.92333e-175	0.8575	2	P:metabolic process; F:catalytic activity	-
qs_c101689	protein blister	403	20	1.49366e-26	0.849	8	C:cytosol; ; P:flower development; P:anatomical structure morphogenesis; P:multicellular organismal development; P:cellular process; P:cellular component organization; P:cell differentiation; P:reproduction; P:post-embryonic development; P:embryo development; C:nucleus	-
qs_c10172	chromatin assembly factor-1	655	20	1.67492e-26	0.5675	9	P:anatomical structure morphogenesis; P:cell differentiation; P:multicellular organismal development; P:cell cycle; P:cellular component organization; P:cellular process; P:DNA metabolic process; P:biosynthetic process; P:metabolic process; P:response to stress; C:nucleus	-
qs_c10173	f-box wd-40 repeat-containing protein at5g21040-like	1766	20	0	0.8295	4	C:intracellular; P:response to extracellular stimulus; P:cell communication; P:response to stress; C:plastid	-
qs_c101746	lactoylglutathione chloroplast	435	20	1.6002e-30	0.9055	10	F:binding; P:carbohydrate metabolic process; P:catabolic process; P:cellular process; P:response to stress; P:response to abiotic stimulus; C:thylakoid; C:plastid; C:mitochondrion; F:catalytic activity	EC:4.4.1.5
qs_c101747	gaba transporter 1-like	416	20	3.78226e-15	0.797	3	P:response to stress; C:membrane; F:nucleotide binding	-
qs_c101754	---NA---	479	0			0	-
qs_c101759	dna repair protein xrcc2 homolog	479	20	1.21298e-38	0.6585	3	P:response to stress; P:DNA metabolic process; P:cell cycle	-
qs_c101784	pleiotropic drug resistance protein 2-like	472	20	3.03074e-63	0.8565	6	F:hydrolase activity; P:transport; P:nucleobase-containing compound metabolic process; P:catabolic process; F:nucleotide binding; C:membrane	EC:3.6.1.3
qs_c10179	protein reticulata-related 1	1499	20	0	0.9015	4	P:multicellular organismal development; C:membrane; C:plastid; C:mitochondrion	-
qs_c101793	kinase r-like protein	476	20	6.36278e-14	0.6345	2	F:binding; F:kinase activity	-
qs_c1018	expansin-like protein precursor	2387	20	5.68695e-153	0.8775	4	C:extracellular region; C:cell wall; P:reproduction; C:membrane	-
qs_c101802	uncharacterized partial	487	20	7.55069e-44	0.7535	3	F:molecular_function; P:biological_process; C:cellular_component
qs_c10181	3-epi-6-deoxocathasterone 23-monooxygenase-like	917	20	0	0.8565	6	P:biosynthetic process; P:cellular process; P:lipid metabolic process; F:catalytic activity; P:flower development; F:molecular_function; F:binding; P:multicellular organismal development; P:metabolic process	EC:1.14.13.0
qs_c10183	low quality protein: uncharacterized loc101223156	1391	20	7.13413e-127	0.828	7	P:lipid metabolic process; F:transferase activity; F:structural molecule activity; F:RNA binding; C:ribosome; C:membrane; P:translation	-
qs_c101833	subtilisin-like protease-like	914	20	4.92838e-112	0.9215	8	F:protein binding; F:hydrolase activity; C:cytoplasm; C:cell wall; P:cellular process; P:protein metabolic process; P:catabolic process; P:biological_process; C:extracellular region	EC:3.4.21.0
qs_c101837	b3 domain-containing protein os04g0386900-like	502	20	4.79297e-21	0.651	4	P:regulation of transcription, DNA-dependent; P:transcription, DNA-dependent; C:nucleus; F:DNA binding
qs_c10185	calcium-transporting atpase plasma membrane-type-like	1656	5	1.67092e-05	0.622	2	F:binding; F:hydrolase activity	-
qs_c101854	flavonoid 3 -monooxygenase-like	843	20	6.31733e-145	0.831	6	F:catalytic activity; C:plasma membrane; F:molecular_function; F:binding; C:cell wall; C:mitochondrion; P:metabolic process	EC:1.14.13.88
qs_c101859	constans-2	455	20	2.74441e-16	0.5895	2	F:binding; C:intracellular	-
qs_c10186	triacylglycerol lipase 1-like	1332	20	0	0.826	20	P:biosynthetic process; P:cellular process; P:lipid metabolic process; C:cytoplasm; P:metabolic process; F:hydrolase activity; C:mitochondrion; F:binding; P:catabolic process; P:carbohydrate metabolic process; F:transferase activity; C:extracellular space; ; P:secondary metabolic process; F:nucleotide binding; P:response to abiotic stimulus; P:post-embryonic development; P:anatomical structure mo…	EC:3.1.1.26; EC:3.1.1.3; EC:2.8.1.8
qs_c101862	protein canopy homolog 1-like	539	20	1.05037e-40	0.854	4	C:cytoplasm; P:response to stress; P:response to biotic stimulus; P:cellular process	-
qs_c101870	vacuolar-type h pump pyrophosphatase-like partial	510	20	3.68725e-20	0.5745	1	F:catalytic activity	-
qs_c101873	probable lrr receptor-like serine threonine-protein kinase at3g47570-like	521	20	4.31384e-29	0.5395	1	F:kinase activity	-
qs_c101877	dna binding	462	13	3.22631e-12	0.5308	4	F:metal ion binding; F:zinc ion binding; P:protein ubiquitination; F:ubiquitin-protein ligase activity
qs_c101883	protein	654	20	1.46148e-73	0.837	3	F:nucleotide binding; P:cellular protein modification process; F:kinase activity	EC:2.7.11.0
qs_c101884	glycosyl hydrolase family protein with chitinase insertion domain	506	20	2.1432e-14	0.7275	10	C:cell wall; P:response to endogenous stimulus; F:binding; F:hydrolase activity; P:carbohydrate metabolic process; P:catabolic process; F:kinase activity; P:response to stress; P:response to abiotic stimulus; P:metabolic process; P:cellular process	-
qs_c1019	---NA---	371	0			0	-
qs_c101900	g-type lectin s-receptor-like serine threonine-protein kinase sd2-5-like	459	20	5.74312e-50	0.862	8	F:receptor activity; C:cytoplasm; F:nucleotide binding; P:signal transduction; P:cellular protein modification process; F:kinase activity; F:signal transducer activity; P:pollen-pistil interaction	EC:2.7.11.25
qs_c10192	abc transporter c family member 10-like	2604	20	0	0.9045	8	P:transport; P:cellular process; P:metabolic process; C:membrane; F:hydrolase activity; F:transporter activity; P:nucleobase-containing compound metabolic process; P:catabolic process; C:cytoplasm; F:nucleotide binding; F:catalytic activity; C:plasma membrane	EC:1.3.1.74
qs_c101920	chloroplast-targeted copper	427	20	6.15987e-28	0.913	2	P:transport; F:binding	-
qs_c101947	isochorismate synthase	377	20	9.14727e-23	0.7135	5	P:cellular process; P:response to stress; P:response to biotic stimulus; P:biosynthetic process; F:catalytic activity	-
qs_c101988	chaperone protein dnaj chloroplastic-like	514	20	3.14999e-23	0.77	4	P:protein metabolic process; P:cellular process; P:biological_process; C:plastid; C:nucleus	-
qs_c102026	heat repeat-containing protein 5b-like	523	20	1.39694e-13	0.9015	15	P:cell cycle; C:cytosol; P:cellular protein modification process; P:carbohydrate metabolic process; P:cellular process; P:regulation of gene expression, epigenetic; P:nucleobase-containing compound metabolic process; P:response to stress; P:response to biotic stimulus; P:post-embryonic development; P:reproduction; P:cellular component organization; P:response to abiotic stimulus; P:tropism; P:bio…	-
qs_c102029	udp-glycosyltransferase 83a1-like	489	20	8.08542e-52	0.831	2	F:transferase activity; P:metabolic process	EC:2.4.1.115
qs_c102081	tmv resistance protein n-like	901	20	1.11736e-18	0.684	2	P:biological_process; F:nucleotide binding	-
qs_c102083	transducin wd40 domain-containing protein	492	20	5.71291e-30	0.634	2	F:protein binding; C:cell wall	-
qs_c1021	random slug protein 5-like	1473	20	1.12245e-169	0.8075	4	P:cellular process; P:transport; F:transporter activity; P:response to stress	-
qs_c10210	gag-pol polyprotein	497	20	1.938e-35	0.6465	2	F:binding; P:metabolic process	-
qs_c10212	spfh domain-containing protein 2	1690	20	6.38589e-145	0.822	7	C:nucleolus; C:Golgi apparatus; C:plasma membrane; C:membrane; C:vacuole; P:transport; P:cellular process; C:endoplasmic reticulum	-
qs_c102137	zinc finger hit domain-containing protein 2-like	478	20	4.31494e-56	0.826	6	C:nucleus; F:kinase activity; P:cellular protein modification process; F:nucleotide binding; C:membrane; P:nucleobase-containing compound metabolic process	-
qs_c102187	ribonuclease h protein at1g65750-like	430	20	6.11325e-12	0.742	0	-
qs_c10219	tmv resistance protein n-like	939	20	4.33691e-56	0.7325	1	P:biological_process	-
qs_c102197	probable beta- -xylosyltransferase irx10l-like	497	20	3.05861e-86	0.853	6	C:Golgi apparatus; P:cellular process; P:biosynthetic process; P:carbohydrate metabolic process; F:transferase activity; C:membrane	-
qs_c1022	cysteine-rich repeat secretory protein 55-like	961	20	2.44191e-109	0.7395	1	P:response to karrikin	-
qs_c102212	receptor-like protein kinase feronia-like	373	20	2.84963e-22	0.694	3	P:biological_process; F:kinase activity; P:cellular protein modification process; C:membrane	-
qs_c102231	low quality protein: brca1-a complex subunit bre-like	416	6	1.09213e-06	0.58	2	F:molecular_function; P:biological_process
qs_c102239	phytoene chloroplastic-like	501	20	1.09421e-25	0.904	6	P:biosynthetic process; P:cellular process; P:lipid metabolic process; P:secondary metabolic process; F:transferase activity; C:plastid	EC:2.5.1.0
qs_c102246	trna-dihydrouridine(16 17) synthase	432	20	2.23264e-53	0.8295	4	F:nucleotide binding; P:metabolic process; F:catalytic activity; C:mitochondrion	-
qs_c10225	gpi ethanolamine phosphate transferase 3-like	791	20	8.80495e-89	0.6925	2	P:metabolic process; F:catalytic activity	-
qs_c102253	e3 ubiquitin-protein ligase bah1	447	20	1.15733e-57	0.8285	10	F:binding; P:response to stress; P:cell death; P:response to biotic stimulus; P:biological_process; F:catalytic activity; P:metabolic process; P:cellular process; P:response to extracellular stimulus; P:cell communication; C:nucleus; P:transport; P:biosynthetic process	EC:6.3.2.19
qs_c102261	hypothetical protein VITISV_032603	363	20	8.91399e-17	0.6555	6	F:nucleic acid binding; P:DNA integration; F:RNA binding; P:RNA-dependent DNA replication; F:ribonuclease H activity; F:RNA-directed DNA polymerase activity
qs_c1023	probable lysine-specific demethylase jmj14-like	3760	20	0	0.736	10	P:carbohydrate metabolic process; P:cellular process; P:cellular protein modification process; P:reproduction; P:post-embryonic development; P:biosynthetic process; F:sequence-specific DNA binding transcription factor activity; P:response to abiotic stimulus; P:tropism; ; C:nucleus	-
qs_c10231	sec12-like protein 1-like	1523	20	0	0.798	9	P:response to stress; P:cell death; P:transport; P:cellular process; P:cellular component organization; F:nucleotide binding; P:response to extracellular stimulus; P:cell communication; C:endoplasmic reticulum; C:plasma membrane	-
qs_c102312	d-alanine--d-alanine ligase family protein	217	20	1.11744e-36	0.8875	7	F:catalytic activity; F:binding; P:biosynthetic process; P:carbohydrate metabolic process; P:cellular process; C:cell wall; F:nucleotide binding; C:plastid	EC:6.3.2.4
qs_c102319	phospholipid n-methyltransferase	497	20	8.45451e-14	0.8995	6	F:transferase activity; C:membrane; C:cell; P:metabolic process; P:cellular process; P:biosynthetic process; P:lipid metabolic process	EC:2.1.1.71
qs_c10232	alpha-glucosidase 2-like	1072	20	0	0.8685	4	P:carbohydrate metabolic process; F:hydrolase activity; F:carbohydrate binding; C:plastid	EC:3.2.1.20
qs_c102340	ribonuclease chloroplastic mitochondrial-like	565	20	8.26252e-81	0.8605	12	F:RNA binding; P:cellular component organization; P:cellular process; C:mitochondrion; C:membrane; P:nucleobase-containing compound metabolic process; P:protein metabolic process; P:catabolic process; F:hydrolase activity; F:nuclease activity; C:plastid; C:plasma membrane; P:reproduction; P:post-embryonic development; P:embryo development	EC:3.4.21.0; EC:3.1.13.1
qs_c10235	---NA---	262	0			0	-
qs_c102358	peptidyl serine alpha-galactosyltransferase	392	20	1.40227e-35	0.796	6	P:cellular component organization; P:cellular process; P:biological_process; P:transport; F:transferase activity; P:response to stress; P:response to abiotic stimulus	-
qs_c102365	probable isoaspartyl peptidase l-asparaginase 3-like	797	20	1.0277e-90	0.8105	5	P:catabolic process; ; F:hydrolase activity; P:cellular process; P:protein metabolic process	EC:3.5.1.26; EC:3.5.1.1
qs_c102369	tropinone reductase-like protein	518	20	1.96245e-09	0.797	7	P:carbohydrate metabolic process; P:nucleobase-containing compound metabolic process; P:catabolic process; P:secondary metabolic process; P:cellular process; P:biosynthetic process; F:nucleotide binding; F:catalytic activity; P:biological_process	EC:1.1.1.206
qs_c102377	pleiotropic drug resistance protein 1-like	692	20	8.92287e-113	0.9055	6	F:hydrolase activity; F:transporter activity; P:nucleobase-containing compound metabolic process; P:catabolic process; F:nucleotide binding; C:membrane	EC:3.6.3.41; EC:3.6.3.28; EC:3.6.3.31
qs_c10238	mip pip subfamily	1241	20	0	0.9135	8	C:vacuole; P:response to stress; P:response to abiotic stimulus; P:transport; C:plasma membrane; P:response to endogenous stimulus; C:membrane; C:plastid; F:transporter activity	-
qs_c102388	pentatricopeptide repeat-containing protein at2g17140-like	496	20	2.87449e-63	0.7905	1	C:mitochondrion	-
qs_c102407	50s ribosomal protein chloroplastic-like	466	9	0.000116486	0.8744	6	C:plastid; C:ribosome; F:structural molecule activity; C:membrane; P:translation; F:RNA binding	-
qs_c10241	cytochrome p450	1693	20	0	0.905	8	P:metabolic process; F:catalytic activity; P:biosynthetic process; P:carbohydrate metabolic process; P:cellular process; P:lipid metabolic process; F:molecular_function; F:oxygen binding; C:plastid; F:binding; C:membrane	EC:1.14.14.1
qs_c102411	ribosome recycling factor	587	20	8.36675e-12	0.6085	2	P:cellular process; C:mitochondrion	-
qs_c10245	protein trph-like	605	20	1.09495e-67	0.809	4	F:transferase activity; F:DNA binding; P:DNA metabolic process; P:biosynthetic process	EC:2.7.7.7
qs_c102456	g-type lectin s-receptor-like serine threonine-protein kinase at4g27290-like	471	20	1.09117e-37	0.724	3	P:cellular protein modification process; F:kinase activity; P:cell communication	EC:2.7.11.0
qs_c102477	rossmann-fold nad -binding domain-containing protein	569	20	8.37239e-54	0.839	8	P:response to stress; P:response to abiotic stimulus; P:cellular process; P:lipid metabolic process; F:transferase activity; P:metabolic process; P:multicellular organismal development; C:cytosol; F:nucleotide binding	EC:1.1.1.100
qs_c10249	5 -adenylylsulfate reductase-like 4-like	1948	20	2.50092e-109	0.825	1	P:cellular homeostasis	-
qs_c102512	---NA---	494	0			0	-
qs_c102532	cytokinin dehydrogenase 7-like	478	20	4.13332e-53	0.8045	4	F:catalytic activity; F:nucleotide binding; P:cellular process; P:catabolic process; P:metabolic process	EC:1.5.99.12; EC:1.1.1.158
qs_c102536	aluminum-activated malate transporter 8-like	518	20	2.37663e-28	0.7505	1	P:transport	-
qs_c102552	alpha-glucan h isozyme-like	272	20	3.03398e-28	0.93	9	P:response to stress; P:response to abiotic stimulus; F:transferase activity; F:binding; P:biological_process; P:biosynthetic process; P:carbohydrate metabolic process; P:cellular process; C:plastid; C:cytosol	EC:2.4.1.1
qs_c102554	tmv resistance protein n-like	483	20	1.28039e-14	0.551	6	P:defense response; F:ADP binding; P:signal transduction; C:intracellular; F:nucleic acid binding; F:ribonuclease H activity
qs_c102558	indole-3-acetic acid inducible 33	258	20	9.98605e-26	0.81	6	F:sequence-specific DNA binding transcription factor activity; F:protein binding; P:signal transduction; P:response to endogenous stimulus; C:nucleus;	-
qs_c10259	mitochondrial rho gtpase 1-like	1784	20	0	0.8935	21	P:DNA metabolic process; P:response to stress; P:response to abiotic stimulus; P:cellular process; P:cell cycle; P:cellular component organization; P:transport; P:protein metabolic process; P:reproduction; P:post-embryonic development; P:embryo development; F:nucleotide binding; F:binding; P:nucleobase-containing compound metabolic process; P:catabolic process; C:cytosol; P:cell differentiation; …	-
qs_c1026	histidine kinase- dna gyrase b- and hsp90-like atpase family protein	1117	20	1.18087e-54	0.658	4	P:embryo development; P:cell differentiation; P:transport; P:multicellular organismal development; C:nucleus	-
qs_c102604	leucine-rich repeat containing	508	20	8.15727e-31	0.6535	1	F:binding	-
qs_c102606	hypothetical protein VITISV_016314	476	20	5.73155e-09	0.663	4	P:metabolic process; P:cellular process; F:binding; F:transferase activity	-
qs_c102609	soluble starch synthase chloroplastic amyloplastic-like	448	20	1.49144e-21	0.704	5	F:transferase activity; P:biosynthetic process; P:carbohydrate metabolic process; P:cellular process; C:plastid	-
qs_c10261	ubiquitin carboxyl-terminal hydrolase 15-like	2141	20	0	0.7545	7	P:protein metabolic process; P:catabolic process; P:cellular process; F:hydrolase activity; F:binding; P:multicellular organismal development; P:reproduction; P:flower development; P:cellular protein modification process; C:cytoplasm; C:nucleus	EC:3.1.2.15
qs_c102624	histidine kinase 1-like	492	20	1.79288e-37	0.811	16	F:kinase activity; F:signal transducer activity; P:signal transduction; F:transcription regulator activity; F:binding; F:nucleic acid binding; P:reproduction; P:post-embryonic development; P:response to stress; P:response to abiotic stimulus; C:intracellular; P:cellular protein modification process; ; F:receptor activity; F:nucleotide binding; F:protein binding; C:membrane	-
qs_c102638	---NA---	229	0			0	-
qs_c102643	uncharacterized loc101208291	588	20	4.77056e-26	0.7265	0	-
qs_c102672	uncharacterized rna methyltransferase ct0009-like	498	20	3.46625e-68	0.867	3	F:RNA binding; F:transferase activity; P:nucleobase-containing compound metabolic process	-
qs_c102675	cytochrome p450 71d8-like	539	20	2.26986e-34	0.7145	2	F:catalytic activity; F:binding	EC:1.14.13.0
qs_c10268	atp-dependent clp protease proteolytic subunit chloroplastic-like	954	20	1.49881e-135	0.835	14	C:plastid; P:cellular protein modification process; F:hydrolase activity; P:cellular component organization; P:generation of precursor metabolites and energy; P:photosynthesis; P:biosynthetic process; P:carbohydrate metabolic process; P:cellular process; P:lipid metabolic process; P:protein metabolic process; P:catabolic process; C:thylakoid; ; ; P:nucleobase-containing compound metabolic process	EC:3.4.21.0
qs_c102689	wd repeat-containing protein 44-like	455	20	4.37998e-32	0.612	3	C:heterotrimeric G-protein complex; F:signal transducer activity; P:signal transduction
qs_c102699	dna-directed rna polymerase iii subunit rpc6-like	484	20	6.77285e-53	0.8335	3	F:transferase activity; ; F:DNA binding	EC:2.7.7.6
qs_c1027	abscisic insensitive 1b	3115	20	0	0.773	1	F:hydrolase activity	EC:3.1.3.16
qs_c10272	c2 and gram domain-containing protein at1g03370-like	1777	20	0	0.839	4	P:response to stress; P:response to biotic stimulus; P:biosynthetic process; P:cellular process	-
qs_c10275	transcription factor rax3-like	1088	20	0	0.7205	1	F:DNA binding	-
qs_c102758	electron carrier electron transporter iron ion binding protein	520	20	9.10204e-66	0.934	6	F:binding; F:molecular_function; P:biosynthetic process; P:cellular process; P:lipid metabolic process; P:secondary metabolic process; C:plastid	-
qs_c102781	beta-amyrin synthase	485	20	4.76849e-44	0.8975	5	F:catalytic activity; P:biosynthetic process; P:cellular process; P:lipid metabolic process; P:secondary metabolic process	EC:5.4.99.8
qs_c102787	disease resistance protein rga4-like	467	20	2.43156e-09	0.543	2	P:defense response; F:ADP binding
qs_c102797	pentatricopeptide repeat-containing protein mitochondrial-like	732	20	1.19131e-55	0.7195	1	C:mitochondrion	-
qs_c102807	endonuclease exonuclease phosphatase domain-containing protein	506	20	4.32194e-36	0.615	3	P:cellular process; P:metabolic process; F:catalytic activity	-
qs_c102812	isoamylase chloroplastic-like	495	20	1.9098e-44	0.847	6	C:plastid; F:binding; F:hydrolase activity; P:biosynthetic process; P:carbohydrate metabolic process; P:cellular process	EC:3.2.1.1; EC:3.2.1.68
qs_c10282	aspartokinase chloroplastic-like	506	20	1.55208e-68	0.8975	6	P:biosynthetic process; ; F:kinase activity; P:metabolic process; P:cellular process; F:binding; C:plastid	EC:2.7.2.4
qs_c102821	nbs-containing resistance-like protein	270	20	1.17443e-07	0.638	4	P:defense response; F:ADP binding; F:hydrolase activity; F:phosphoprotein phosphatase activity
qs_c10283	protein	636	20	2.29364e-91	0.884	4	F:kinase activity; P:pollen-pistil interaction; P:cellular protein modification process; F:nucleotide binding	EC:2.7.10.2; EC:2.7.11.0
qs_c10284	probable protein phosphatase 2c 52-like	1904	20	0	0.899	3	P:metabolic process; C:plasma membrane; F:hydrolase activity	-
qs_c10285	bifunctional nuclease 2-like	981	20	1.63491e-91	0.7555	3	P:nucleotide-excision repair; F:nuclease activity; F:DNA binding
qs_c102866	metallophosphatase domain-containing protein	450	20	4.71195e-38	0.8575	1	F:hydrolase activity	-
qs_c10288	kinesin like protein	665	20	6.81678e-45	0.756	11	P:cellular component organization; P:cellular process; P:regulation of gene expression, epigenetic; ; P:cell cycle; P:cellular protein modification process; P:anatomical structure morphogenesis; P:flower development; C:cytoplasm; C:cytoskeleton; F:motor activity; F:nucleotide binding	-
qs_c102888	tel2-interacting protein	417	20	7.02239e-47	0.8375	2	P:biological_process; C:cellular_component
qs_c1029	tobamovirus multiplication 1	1393	20	2.86425e-145	0.905	5	C:membrane; C:vacuole; P:reproduction; P:catabolic process; P:cellular process; C:plasma membrane	-
qs_c10293	probable cyclic nucleotide-gated ion channel 14-like	731	20	5.39738e-89	0.8425	6	P:biological_process; F:nucleotide binding; F:transporter activity; P:transport; P:cellular process; C:membrane; F:protein binding	-
qs_c10294	probable beta- -galactosyltransferase 16-like	1060	20	5.74772e-168	0.8795	8	C:cell; F:binding; C:Golgi apparatus; F:hydrolase activity; F:carbohydrate binding; F:transferase activity; P:biosynthetic process; P:cellular protein modification process; P:carbohydrate metabolic process; C:membrane	-
qs_c102942	uncharacterized transporter sll0355-like	499	20	2.46132e-46	0.886	2	C:plastid; C:membrane	-
qs_c10296	embryogenesis-associated protein emb8-like	473	20	9.64015e-37	0.8035	2	C:mitochondrion; F:hydrolase activity	EC:3.1.1.1
qs_c102998	zinc finger protein var3	557	10	6.09899e-28	0.609	2	F:zinc ion binding; C:intracellular
qs_c1030	ethylene-insensitive protein 2-like	4773	20	0	0.727	12	P:signal transduction; P:response to endogenous stimulus; P:response to stress; P:response to abiotic stimulus; P:response to biotic stimulus; P:transport; P:cellular process; P:cellular component organization; P:biological_process; P:anatomical structure morphogenesis; P:cell differentiation; P:multicellular organismal development; F:transporter activity; C:membrane	-
qs_c103011	bark storage protein a-like	284	2	2.30375e-09	0.81	0	-
qs_c103024	protein vip1	426	20	1.51322e-56	0.9355	2	F:nucleic acid binding; F:nucleotide binding	-
qs_c10305	ap2 erf domain-containing transcription factor	1348	20	1.34088e-60	0.5715	5	P:regulation of transcription, DNA-dependent; P:transcription, DNA-dependent; C:nucleus; F:sequence-specific DNA binding transcription factor activity; F:DNA binding
qs_c10306	af385698_1 at2g43780	487	20	6.08448e-16	0.758	1	C:cytoplasm; C:mitochondrion	-
qs_c103068	---NA---	490	0			0	-
qs_c10308	rna binding protein	1040	20	3.1384e-83	0.568	1	F:RNA binding
qs_c10309	receptor-like protein kinase at1g80870-like	2190	20	0	0.8095	5	F:receptor activity; C:plasma membrane; P:cellular protein modification process; F:nucleotide binding; F:kinase activity	EC:2.7.11.0
qs_c103094	disease resistance-responsive family protein	480	20	2.43917e-77	0.837	0	-
qs_c103096	beta- insoluble isoenzyme cwinv1-like	510	20	3.91021e-61	0.822	4	F:hydrolase activity; P:biosynthetic process; P:carbohydrate metabolic process; P:cellular process	EC:3.2.1.7; EC:3.2.1.26; EC:3.2.1.48; EC:3.2.1.65
qs_c103100	actin depolymerizing	516	20	0.000328374	0.8765	5	F:protein binding; P:anatomical structure morphogenesis; P:cell differentiation; P:multicellular organismal development; C:intracellular	-
qs_c103121	PREDICTED: uncharacterized protein LOC101310565	494	17	1.22908e-19	0.6065	1	C:mitochondrion	-
qs_c103125	6-deoxocastasterone oxidase	319	20	1.21848e-41	0.893	9	P:biosynthetic process; P:cellular process; P:lipid metabolic process; P:biological_process; F:molecular_function; F:catalytic activity; P:response to abiotic stimulus; P:post-embryonic development; F:binding; P:cellular component organization; C:membrane; P:generation of precursor metabolites and energy	-
qs_c103129	phytochelatin synthase	690	20	5.6351e-109	0.8955	14	P:transport; C:cytosol; F:binding; F:hydrolase activity; F:transporter activity; P:response to stress; P:response to biotic stimulus; P:biosynthetic process; P:cellular process; P:secondary metabolic process; P:cellular component organization; F:transferase activity; P:carbohydrate metabolic process; P:catabolic process; P:biological_process	EC:3.6.3.16; EC:2.3.2.15
qs_c103138	elongation of fatty acids protein a-like	489	20	6.93952e-61	0.8215	1	C:membrane	-
qs_c10314	atp binding	1784	20	6.73211e-164	0.74	3	P:metabolic process; P:cellular process; F:kinase activity	-
qs_c103149	calcium lipid binding	490	20	1.87448e-52	0.795	4	P:biosynthetic process; P:cellular process; P:lipid metabolic process; P:secondary metabolic process	-
qs_c10316	heat shock cognate 70 kda isoform 2	1741	20	2.22061e-165	0.8385	11	P:response to biotic stimulus; C:cell wall; C:nucleolus; P:response to stress; P:response to abiotic stimulus; C:plastid; F:nucleotide binding; C:vacuole; P:biological_process; C:ribosome; C:plasma membrane; C:extracellular region	-
qs_c103170	pentatricopeptide repeat-containing protein at3g46610-like	971	20	8.71141e-151	0.7965	1	C:plastid	-
qs_c10320	mip tip subfamily	1018	20	4.7167e-137	0.941	5	P:transport; C:membrane; C:vacuole; C:plasma membrane; F:transporter activity; P:biological_process; C:plastid	-
qs_c10321	auxin-induced in root cultures protein 12	1019	20	4.50799e-38	0.665	8	C:plasma membrane; F:structural molecule activity; P:response to endogenous stimulus; C:extracellular region; P:cellular component organization; P:cellular process; P:anatomical structure morphogenesis; P:post-embryonic development	-
qs_c103218	flap endonuclease gen-like 2-like	544	20	2.24027e-48	0.769	5	F:DNA binding; F:nuclease activity; C:nucleus; P:response to stress; P:DNA metabolic process	-
qs_c103220	atp binding	457	20	2.05448e-77	0.805	4	F:kinase activity; P:cellular protein modification process; F:nucleotide binding; C:plastid	-
qs_c103227	ripening-related protein	480	20	8.16442e-73	0.8125	2	F:hydrolase activity; F:nucleotide binding	EC:3.6.1.0
qs_c10323	heat shock protein 70	1712	20	1.61742e-141	0.84	15	P:response to biotic stimulus; C:cell wall; P:response to stress; P:cellular process; C:mitochondrion; P:protein metabolic process; C:nucleolus; P:response to abiotic stimulus; C:plastid; F:protein binding; C:membrane; C:vacuole; F:nucleotide binding; P:cellular protein modification process; P:biological_process; C:ribosome; C:Golgi apparatus; C:plasma membrane; C:extracellular region	-
qs_c103251	retrotransposon unclassified	450	20	1.20288e-11	0.7785	4	F:transferase activity; F:DNA binding; F:catalytic activity; C:membrane; F:binding; P:DNA metabolic process	EC:2.7.7.49; EC:1.11.1.7
qs_c103260	low quality protein: uncharacterized loc101205501	431	10	5.27894e-18	0.736	0	-
qs_c103284	protein kinase	343	20	2.9042e-39	0.991	6	F:nucleotide binding; P:signal transduction; P:cellular protein modification process; F:kinase activity; F:signal transducer activity; C:plasma membrane	EC:2.7.11.25
qs_c103285	abc transporter a family member 2	478	20	1.10797e-47	0.657	6	P:catabolic process; P:cellular process; F:hydrolase activity; F:transporter activity; C:cell; C:membrane	EC:3.6.1.3
qs_c1033	tubby-like f-box protein 8-like	2524	20	0	0.9295	2	F:hydrolase activity; C:plasma membrane	-
qs_c103315	secologanin synthase	490	20	1.1336e-69	0.8	3	F:binding; F:catalytic activity; F:molecular_function; P:metabolic process; F:oxygen binding	EC:1.3.3.9
qs_c103335	tir-nbs-lrr resistance protein	514	20	1.36422e-24	0.59	7	P:defense response; F:ADP binding; P:signal transduction; C:intracellular; F:ATP binding; F:nucleotide binding; F:nucleoside-triphosphatase activity
qs_c103340	mate efflux family protein 7-like	494	20	5.32918e-23	0.7735	5	P:transport; P:cellular process; F:transporter activity; P:response to biotic stimulus; C:plasma membrane	-
qs_c103358	carbon catabolite repressor protein 4 homolog 6-like	515	5	3.99761e-06	0.826	1	F:nuclease activity	-
qs_c103394	probable complex i intermediate-associated protein 30-like	433	20	1.62458e-26	0.956	1	C:mitochondrion	-
qs_c103398	spx domain-containing membrane protein at4g22990-like	456	20	2.20023e-47	0.922	4	C:membrane; C:vacuole; P:transport; P:cellular process	-
qs_c1034	histone deacetylase 6-like	830	20	5.22349e-70	0.85	1	F:binding	-
qs_c103413	protein gamete expressed 3-like	505	15	4.80808e-14	0.7067	5	P:behavior; P:pollination; P:response to external stimulus; P:multicellular organismal development; C:plasma membrane; P:embryo development	-
qs_c103416	protein	521	20	1.17855e-36	0.768	4	P:response to stress; F:nucleotide binding; P:signal transduction; C:intracellular	-
qs_c10342	nucleotidyltransferase protein	901	20	5.51727e-41	0.5825	2	F:nucleotidyltransferase activity; C:cellular_component
qs_c103451	mitochondrial intermediate peptidase-like	428	20	1.83351e-35	0.75	9	F:binding; P:catabolic process; P:cellular process; F:hydrolase activity; C:cytoplasm; P:protein metabolic process; C:membrane; C:plastid; C:thylakoid; C:mitochondrion	EC:3.4.24.0
qs_c103454	s-adenosyl-l-methionine-dependent methyltransferase-like protein	735	20	6.41069e-83	0.876	5	F:transferase activity; C:cytosol; C:endoplasmic reticulum; P:metabolic process; P:cellular process	EC:2.1.1.104
qs_c10347	aldo-keto reductase family 4 member c9-like	1351	20	0	0.905	6	F:nucleotide binding; P:response to stress; P:response to abiotic stimulus; F:catalytic activity; C:plastid; P:metabolic process	EC:1.1.1.21
qs_c10349	phosphoglycolate phosphatase-like	1022	20	5.97588e-103	0.9505	9	C:vacuole; P:metabolic process; P:cellular process; F:hydrolase activity; C:plastid; C:membrane; C:nucleus; C:cytosol; C:extracellular region	EC:3.1.3.18; EC:3.1.3.41
qs_c1035	e3 ubiquitin-protein ligase ring1-like	1540	20	3.04915e-116	0.6755	2	F:binding; C:mitochondrion	-
qs_c103505	auxin-responsive protein iaa29-like	474	20	2.12549e-17	0.8195	7	P:metabolic process; ; F:protein binding; F:catalytic activity; P:signal transduction; P:response to endogenous stimulus; C:nucleus	EC:1.3.1.74
qs_c103581	lrr receptor-like serine threonine-protein kinase fls2-like	398	20	2.58699e-28	0.737	2	F:kinase activity; P:phosphorylation
qs_c103588	sodium hydrogen exchanger 6-like	465	20	7.97941e-39	0.917	5	P:transport; C:endosome; F:transporter activity; P:cellular process; P:biological_process; C:membrane	-
qs_c1036	PREDICTED: uncharacterized protein LOC100267955	1075	20	1.42593e-130	0.7075	3	F:molecular_function; P:biological_process; C:cellular_component
qs_c103621	acyltransferase-like protein chloroplastic-like	476	20	2.25634e-51	0.7685	2	F:transferase activity; P:metabolic process	EC:2.3.1.0
qs_c103624	uncharacterized loc101206567	567	20	3.31143e-61	0.7255	4	C:Golgi apparatus; P:biosynthetic process; ; P:nucleobase-containing compound metabolic process	-
qs_c103637	nadh-plastoquinone oxidoreductase subunit j	278	20	1.69562e-28	0.931	8	F:binding; F:catalytic activity; P:transport; P:generation of precursor metabolites and energy; P:photosynthesis; C:membrane; C:plastid; C:thylakoid; P:metabolic process	EC:1.6.5.3
qs_c103639	cc-nbs-lrr resistance protein	510	20	1.29887e-26	0.679	3	F:binding; P:biological_process; F:catalytic activity	-
qs_c10364	poly polymerase-like	505	20	9.24603e-68	0.7315	2	P:nucleobase-containing compound metabolic process; F:transferase activity	EC:2.7.7.0
qs_c103645	peptidoglycan synthesis protein	708	20	1.87798e-61	0.6305	8	P:anatomical structure morphogenesis; P:cellular component organization; P:cellular process; F:catalytic activity; P:biosynthetic process; ; F:nucleotide binding; C:cytoplasm	EC:6.3.2.9; EC:6.3.2.17
qs_c103653	wall-associated receptor kinase 5-like	422	10	0.000812837	0.604	2	F:binding; F:kinase activity	-
qs_c103658	pentatricopeptide repeat-containing protein	461	20	3.36901e-59	0.817	2	C:mitochondrion; C:plastid	-
qs_c10366	wall-associated receptor kinase-like protein	840	20	1.75179e-65	0.665	5	F:receptor activity; P:metabolic process; P:cellular process; F:kinase activity; F:nucleotide binding	-
qs_c103664	serine threonine-protein kinase atm-like	482	20	1.20475e-39	0.7225	16	P:cellular component organization; P:response to stress; P:DNA metabolic process; P:response to abiotic stimulus; P:cell cycle; P:reproduction; P:cellular process; P:catabolic process; C:plastid; F:kinase activity; P:anatomical structure morphogenesis; P:cell differentiation; P:multicellular organismal development; C:plasma membrane; ; P:cellular protein modification process; C:nucleus	EC:2.7.1.150
qs_c103670	leucine carboxyl methyltransferase 2-like	446	19	5.34397e-13	0.8021	6	P:reproduction; P:response to abiotic stimulus; P:post-embryonic development; P:metabolic process; P:cellular process; F:transferase activity	EC:2.1.1.0
qs_c10373	asparaginyl-trna synthetase	446	20	3.11908e-31	0.9505	12	C:cytosol; F:catalytic activity; P:nucleobase-containing compound metabolic process; P:translation; ; F:nucleic acid binding; C:mitochondrion; F:nucleotide binding; C:plastid; P:biological_process; P:reproduction; P:post-embryonic development; P:embryo development	EC:6.1.1.22
qs_c103741	protein	837	20	3.28736e-78	0.697	5	P:cellular protein modification process; F:kinase activity; F:signal transducer activity; F:nucleotide binding; P:cellular process; P:cell communication	EC:2.7.11.0; EC:2.7.10.0
qs_c1038	katanin p80 wd40 repeat-containing subunit b1 homolog 1-like	2084	20	0	0.74	7	F:kinase activity; C:plasma membrane; P:response to endogenous stimulus; P:response to stress; P:response to abiotic stimulus; C:intracellular; F:nucleotide binding	EC:2.7.11.7
qs_c10380	cation h(+) antiporter 18	720	20	2.26753e-39	0.895	5	F:transporter activity; C:endosome; P:transport; P:cellular process; P:biological_process; C:membrane	-
qs_c10381	urease accessory protein	1130	20	7.3784e-173	0.957	4	C:cytoplasm; P:biological_process; F:binding; F:nucleotide binding; P:metabolic process; C:membrane	-
qs_c10382	cbl-interacting serine threonine-protein kinase 6-like	2024	20	0	0.916	8	P:response to stress; P:response to abiotic stimulus; F:kinase activity; P:multicellular organismal development; P:cellular protein modification process; F:nucleotide binding; P:signal transduction; P:transport	EC:2.7.11.17
qs_c10386	e3 ubiquitin-protein ligase xbat35	968	20	7.99115e-60	0.675	5	C:cytoplasm; P:cellular protein modification process; F:catalytic activity; C:nucleus; F:binding	EC:6.3.2.19
qs_c10387	serine threonine protein kinase 2	1891	20	0	0.823	13	P:signal transduction; P:response to endogenous stimulus; C:ribosome; P:response to stress; P:cell death; P:biological_process; P:response to abiotic stimulus; F:kinase activity; P:transport; P:cellular process; P:translation; P:cellular protein modification process; P:response to biotic stimulus; C:nucleus; F:nucleotide binding	EC:2.7.10.0; EC:2.7.11.13
qs_c103877	u3 small nucleolar rna-associated protein	518	20	1.60625e-55	0.6995	1	C:intracellular	-
qs_c1039	geminivirus rep-interacting motor	3255	20	0	0.869	11	C:plastid; P:regulation of gene expression, epigenetic; ; P:cellular component organization; P:cell cycle; C:cytoplasm; C:cytosol; C:cytoskeleton; F:motor activity; F:protein binding; P:cellular process; C:plasma membrane; F:nucleotide binding	-
qs_c10392	protein far1-related sequence 3-like	1340	20	0	0.8	9	F:binding; C:intracellular; P:transport; P:cellular component organization; P:cellular process; C:plasma membrane; P:catabolic process; P:lipid metabolic process; P:response to abiotic stimulus	-
qs_c103963	50s ribosomal protein chloroplastic-like	525	20	7.15336e-49	0.8625	18	P:carbohydrate metabolic process; P:nucleobase-containing compound metabolic process; P:catabolic process; P:secondary metabolic process; C:plastid; P:transport; P:cellular process; P:translation; P:biosynthetic process; P:lipid metabolic process; P:cellular component organization; P:photosynthesis; C:ribosome; ; F:structural molecule activity; F:RNA binding; ; C:membrane; C:thylakoid; C:nucleus	-
qs_c10402	short-chain dehydrogenase reductase 3b-like	1137	20	3.3866e-116	0.774	2	F:catalytic activity; P:metabolic process	EC:1.1.1.0
qs_c104022	resistance protein	761	20	3.08379e-42	0.645	1	F:nucleotide binding	-
qs_c10404	glutamate dehydrogenase 2	1436	20	0	0.9405	15	P:catabolic process; ; F:binding; P:metabolic process; C:mitochondrion; P:response to stress; P:response to abiotic stimulus; F:catalytic activity; P:secondary metabolic process; C:membrane; C:vacuole; F:nucleotide binding; P:biosynthetic process; P:cellular component organization; P:cellular process; P:transport; P:biological_process; C:Golgi apparatus; C:plasma membrane	EC:1.4.1.3; EC:1.4.1.2
qs_c104047	ribonuclease chloroplastic mitochondrial-like	867	15	5.34751e-06	0.8707	9	F:RNA binding; P:cellular component organization; P:cellular process; C:mitochondrion; P:nucleobase-containing compound metabolic process; F:nuclease activity; C:plastid; P:reproduction; P:post-embryonic development; P:embryo development	EC:3.1.13.1
qs_c10406	70 kda peptidyl-prolyl isomerase	1875	20	0	0.7475	2	P:protein metabolic process; P:cellular process; P:cellular protein modification process; F:catalytic activity	EC:5.2.1.8
qs_c104060	probable inactive purple acid phosphatase 1-like	495	20	5.65501e-49	0.776	9	C:cell wall; F:binding; P:biosynthetic process; P:cellular process; P:lipid metabolic process; F:hydrolase activity; ; P:response to extracellular stimulus; P:cell communication; P:response to stress	EC:3.1.3.2
qs_c10407	bel1-like homeodomain protein 1-like	2763	20	0	0.762	4	F:sequence-specific DNA binding transcription factor activity; F:DNA binding; C:nucleus;	-
qs_c10408	protein iq-domain 1-like	1614	20	2.9351e-110	0.695	4	P:stomatal complex morphogenesis; P:biological_process; F:calmodulin binding; C:cellular_component
qs_c10409	exosome complex component rrp42-like	1107	20	3.15886e-149	0.9125	6	P:nucleobase-containing compound metabolic process; F:RNA binding; C:intracellular; P:transport; P:cellular component organization; P:cellular process; F:nuclease activity	-
qs_c1041	indole-3-glycerol phosphate chloroplastic-like	1035	20	2.64318e-159	0.9075	18	P:response to stress; P:biosynthetic process; ; F:protein binding; P:signal transduction; P:response to endogenous stimulus; P:cellular process; P:response to biotic stimulus; P:cell death; C:vacuole; P:metabolic process; P:response to external stimulus; P:biological_process; P:cellular component organization; P:transport; F:binding; C:peroxisome; C:plastid; P:catabolic process; C:membrane; C:thy…	EC:4.2.1.20
qs_c104107	pentatricopeptide repeat-containing protein at1g77405-like	508	20	9.62691e-90	0.7645	1	P:biological_process
qs_c10413	bicaudal c-like protein	800	20	7.89945e-63	0.6165	0	-
qs_c104132	receptor-like protein 12-like	494	20	2.65583e-43	0.7395	0	-
qs_c10415	mrna-decapping enzyme-like	998	20	4.01474e-134	0.9025	5	P:nucleobase-containing compound metabolic process; P:catabolic process; F:catalytic activity; C:cytoplasm; F:protein binding; P:metabolic process	EC:1.3.1.74
qs_c104158	regulator of chromosome condensation family protein	455	20	1.40675e-81	0.8745	1	C:Golgi apparatus	-
qs_c10416	proline synthase co-transcribed bacterial homolog	992	20	1.39821e-104	0.9	4	F:binding; P:biosynthetic process; P:carbohydrate metabolic process; P:cellular process	-
qs_c104162	amino acid permease	686	20	7.14413e-23	0.8075	3	C:membrane; P:transport; F:transporter activity	-
qs_c104185	pentatricopeptide repeat-containing protein	472	20	3.83823e-57	0.7795	3	F:molecular_function; P:biological_process; C:cellular_component
qs_c1042	pathogen-related protein	1061	20	6.77907e-119	0.845	0	-
qs_c104203	pyridoxal phosphate phosphatase phospho2	445	20	5.23418e-33	0.6065	1	F:hydrolase activity	EC:3.1.3.0
qs_c104212	lob domain-containing protein 12-like	596	20	2.68093e-60	0.8035	2	P:anatomical structure morphogenesis; P:multicellular organismal development	-
qs_c104215	vacuolar protein sorting-associated protein vta1 homolog	552	20	1.27468e-41	0.764	4	F:protein binding; P:transport; P:cellular process; P:cellular component organization	-
qs_c1043	vacuolar protein sorting-associated protein 16 homolog	2985	20	0	0.895	9	P:carbohydrate metabolic process; P:cellular process; P:cellular protein modification process; P:transport; C:membrane; C:vacuole; P:reproduction; P:post-embryonic development; P:biosynthetic process; P:cellular component organization	-
qs_c104304	maturase-related protein	526	20	6.51603e-92	0.9485	5	F:transferase activity; P:biosynthetic process; P:DNA metabolic process; F:RNA binding; P:nucleobase-containing compound metabolic process; C:mitochondrion	EC:2.7.7.49
qs_c10436	hypersensitive-induced response protein	1527	20	0	0.949	3	C:vacuole; C:plastid; C:plasma membrane	-
qs_c104364	glutaredoxin family protein	462	10	2.1139e-15	0.639	4	P:cell redox homeostasis; F:electron carrier activity; F:protein disulfide oxidoreductase activity; C:cellular_component
qs_c10437	protein	526	20	1.68426e-32	0.781	4	F:molecular_function; P:biological_process; C:cellular_component; C:plastid
qs_c104396	pre-mrna-processing protein 40a-like	549	20	8.85351e-12	0.772	2	P:RNA splicing; F:RNA polymerase binding
qs_c1044	phospholipid-transporting atpase 2-like	2551	20	0	0.9265	7	C:membrane; C:plasma membrane; F:hydrolase activity; F:transporter activity; F:nucleotide binding; P:transport; F:binding; P:metabolic process; C:Golgi apparatus	EC:3.6.3.1
qs_c104407	protein arginine n-methyltransferase 5	455	20	6.81611e-43	0.88	7	P:flower development; P:cellular component organization; P:cellular protein modification process; F:transferase activity; P:cell differentiation; P:multicellular organismal development; P:metabolic process; P:cellular process; F:kinase activity; P:response to stress; P:response to abiotic stimulus	EC:2.1.1.125
qs_c10443	mitogen-activated protein kinase 10-like	2758	20	0	0.883	5	F:kinase activity; F:signal transducer activity; P:signal transduction; P:cellular protein modification process; F:nucleotide binding	EC:2.7.11.24
qs_c104435	hypothetical protein VITISV_042083	482	20	2.71327e-18	0.62	0	-
qs_c104449	mlo-like protein 4-like	497	20	1.4761e-34	0.5925	6	C:integral to membrane; P:cell death; F:sequence-specific DNA binding; C:nucleus; C:intracellular; F:DNA binding
qs_c104452	auxin-responsive protein	501	20	5.9737e-31	0.818	6	P:multicellular organismal development; P:embryo development; ; F:protein binding; P:signal transduction; P:response to endogenous stimulus; C:nucleus	-
qs_c104453	probable atp-dependent rna helicase ythdc2-like	367	20	6.91013e-27	0.9065	5	F:hydrolase activity; F:DNA binding; F:nucleotide binding; C:nucleus; C:plastid	-
qs_c10446	predicted protein	1497	2	0.000162492	0.675	0	-
qs_c10447	mitogen-activated protein kinase kinase kinase anp1-like	536	5	1.0259e-09	0.662	6	F:ATP binding; F:protein kinase activity; F:nucleotide binding; P:protein phosphorylation; F:transferase activity, transferring phosphorus-containing groups; C:plasma membrane
qs_c104484	predicted protein	507	4	4.9683e-11	0.575	0	-
qs_c104488	ferredoxin--nadp leaf chloroplastic-like	547	20	4.02029e-45	0.9705	11	C:plastid; C:thylakoid; F:RNA binding; P:generation of precursor metabolites and energy; P:photosynthesis; F:catalytic activity; F:molecular_function; P:response to stress; P:response to biotic stimulus; C:membrane; F:nucleotide binding; C:extracellular region	EC:1.6.99.1; EC:1.18.1.2
qs_c10450	inactive poly	3083	20	1.30121e-170	0.661	1	F:NAD+ ADP-ribosyltransferase activity
qs_c10451	conserved hypothetical protein	812	20	1.18939e-46	0.56	2	F:molecular_function; P:biological_process
qs_c10455	---NA---	392	0			0	-
qs_c104551	conserved hypothetical protein	506	20	4.40618e-18	0.7945	4	P:metabolic process; P:cellular process; F:hydrolase activity; C:mitochondrion	EC:3.1.3.0
qs_c104554	cyclin-dependent kinase d-1-like	449	20	1.12513e-48	0.8945	5	C:cytoplasm; F:kinase activity; P:cellular protein modification process; F:nucleotide binding; C:nucleus	EC:2.7.11.23
qs_c10457	phosphoenolpyruvate carboxylase	3406	20	0	0.9535	7	C:plasma membrane; P:metabolic process; P:generation of precursor metabolites and energy; P:catabolic process; F:catalytic activity; C:plastid; C:cytosol; C:extracellular region	EC:1.3.1.74; EC:4.1.1.31
qs_c104592	coiled-coil domain-containing protein 75-like	462	20	1.33132e-10	0.876	2	F:nucleic acid binding; C:intracellular	-
qs_c104596	kinase-associated protein phosphatase 1	285	20	9.32794e-33	0.889	8	C:cell; F:binding; P:anatomical structure morphogenesis; P:multicellular organismal development; F:kinase activity; F:hydrolase activity; C:plasma membrane; P:metabolic process; P:cellular process; P:signal transduction; P:cellular protein modification process; F:protein binding	-
qs_c10462	kynurenine--oxoglutarate transaminase-like	673	20	4.93294e-66	0.7135	3	F:binding; P:biosynthetic process; F:transferase activity	EC:2.6.1.0
qs_c104625	kinesin-like protein kifc3-like	479	20	8.08976e-48	0.873	10	F:motor activity; P:response to stress; P:cell death; C:mitochondrion; C:cytoskeleton; P:biosynthetic process; ; P:secondary metabolic process; F:nucleotide binding; P:cellular process; P:transport	-
qs_c104673	---NA---	241	0			0	-
qs_c10468	phosphatidylinositol 3-and 4-kinase family protein	1514	20	0	0.8155	3	F:kinase activity; P:metabolic process; P:cellular process; F:transferase activity	EC:2.7.1.0
qs_c10474	probable lrr receptor-like serine threonine-protein kinase at4g37250-like	2539	20	0	0.7405	4	F:kinase activity; P:cellular protein modification process; F:nucleotide binding; F:catalytic activity; C:membrane; P:metabolic process	EC:1.3.1.74
qs_c104779	hypothetical protein VITISV_015594	492	20	3.97755e-10	0.565	2	P:metabolic process; F:catalytic activity	-
qs_c104781	hypothetical protein VITISV_030050	620	20	7.13168e-12	0.687	3	P:DNA metabolic process; F:nucleic acid binding; F:catalytic activity	-
qs_c10479	pathogenesis-related protein 1	480	20	1.87828e-81	0.8595	1	C:extracellular region	-
qs_c1048	#NAME?	2939	20	0	0.9235	5	F:transferase activity; F:hydrolase activity; P:biosynthetic process; P:carbohydrate metabolic process; P:cellular process	EC:2.4.1.15; EC:3.1.3.12
qs_c10481	magnesium transporter mrs2-3-like	1776	20	0	0.78	6	P:transport; P:response to abiotic stimulus; C:plasma membrane; P:cellular process; P:response to stress; F:transporter activity	-
qs_c104838	histidine acid phosphatase family protein	482	20	2.18781e-12	0.7725	3	P:metabolic process; P:cellular process; F:hydrolase activity	EC:3.1.3.62; EC:3.1.3.2
qs_c10485	26s protease regulatory subunit 7-like	1656	20	0	0.979	8	C:intracellular; F:hydrolase activity; C:plasma membrane; P:protein metabolic process; P:catabolic process; P:cellular process; F:nucleotide binding; C:nucleus; C:cytosol	EC:3.6.1.3
qs_c104876	lrr receptor-like serine threonine-protein kinase fls2-like	384	20	2.31721e-18	0.6235	3	F:kinase activity; P:phosphorylation; F:receptor activity
qs_c10488	ras-related protein rab7-like	670	20	2.59166e-122	0.9515	5	F:nucleotide binding; C:plasma membrane; F:hydrolase activity; P:signal transduction; P:transport	-
qs_c104894	binding protein	375	20	8.47942e-26	0.811	1	C:cytoplasm	-
qs_c1049	uncharacterized loc101214346	1785	20	0	0.8235	1	F:hydrolase activity	-
qs_c10491	er glycerol-phosphate acyltransferase	787	20	1.10427e-104	0.918	2	P:metabolic process; F:transferase activity	EC:2.3.1.15
qs_c104992	leucine-rich repeat receptor-like protein kinase at2g19210-like	483	20	2.28019e-55	0.75	4	P:metabolic process; P:cellular process; F:kinase activity; F:nucleotide binding	-
qs_c105	uncharacterized membrane protein at3g27390-like	2046	20	0	0.7945	1	C:plasma membrane	-
qs_c10500	---NA---	169	0			0	-
qs_c105005	leucine-rich repeat receptor-like serine threonine-protein kinase at2g24130-like	470	20	8.17614e-79	0.843	4	F:catalytic activity; P:cellular protein modification process; F:nucleotide binding; C:membrane; F:kinase activity	EC:2.7.11.0
qs_c10502	caffeic acid methyltransferase	1368	20	0	0.8685	4	F:protein binding; F:transferase activity; P:metabolic process; P:cellular process	EC:2.1.1.68
qs_c105036	cytochrome c oxidase subunit 3	436	20	7.67892e-49	0.862	5	P:generation of precursor metabolites and energy; C:membrane; C:mitochondrion; F:catalytic activity; F:transporter activity	EC:1.9.3.1
qs_c105038	ribosomal protein s3	552	20	5.36997e-67	0.943	14	C:ribosome; C:plastid; P:translation; F:nucleotide binding; C:intracellular; P:response to stress; P:cell death; F:RNA binding; ; F:structural molecule activity; P:generation of precursor metabolites and energy; C:mitochondrion; F:protein binding; P:photosynthesis; C:plasma membrane	-
qs_c10504	conserved hypothetical protein	1170	20	6.44293e-84	0.587	1	C:mitochondrion
qs_c105042	ll-diaminopimelate chloroplastic-like	480	20	2.08961e-47	0.7755	9	P:signal transduction; P:response to stress; P:response to biotic stimulus; P:biosynthetic process; ; F:transferase activity; C:mitochondrion; P:biological_process; C:plastid; F:binding	EC:2.6.1.1; EC:2.6.1.5; EC:2.6.1.57; EC:2.6.1.9; EC:2.6.1.83
qs_c10505	glutamate dehydrogenase	538	20	8.6901e-27	0.9475	7	P:response to abiotic stimulus; F:binding; P:metabolic process; P:response to stress; F:catalytic activity; F:nucleotide binding; ; C:mitochondrion; P:biological_process	EC:1.4.1.3; EC:1.4.1.2
qs_c105059	letm1 and ef-hand domain-containing protein mitochondrial-like	594	20	3.38606e-64	0.795	3	C:membrane; C:mitochondrion; F:binding	-
qs_c10507	t-complex protein 1 subunit delta-like	1914	20	0	0.9585	11	P:biosynthetic process; P:carbohydrate metabolic process; P:cellular process; P:protein metabolic process; P:biological_process; P:catabolic process; P:cellular component organization; F:nucleotide binding; P:generation of precursor metabolites and energy; F:protein binding; C:cytosol; P:response to stress; P:response to abiotic stimulus	-
qs_c10508	rho gdp-dissociation inhibitor 1-like	1282	20	1.18126e-101	0.8165	2	C:cytoplasm; F:enzyme regulator activity	-
qs_c105080	protein root hair defective 3 homolog 2-like	569	20	5.15859e-70	0.7855	11	P:response to stress; P:response to abiotic stimulus; C:membrane; P:transport; P:cellular component organization; P:cellular process; F:hydrolase activity; P:nucleobase-containing compound metabolic process; P:catabolic process; P:lipid metabolic process; C:endoplasmic reticulum; F:nucleotide binding	-
qs_c105091	hypothetical protein VITISV_008771	519	20	3.86713e-05	0.484	0	-
qs_c1051	calcium uptake protein mitochondrial-like	1161	20	9.01772e-114	0.84	2	C:cytoplasm; F:binding	-
qs_c10511	histone deacetylase complex subunit sap18-like	771	20	1.01788e-66	0.869	8	P:catabolic process; P:cellular process; P:lipid metabolic process; C:nucleolus; F:protein binding; P:response to endogenous stimulus; P:response to stress; P:response to abiotic stimulus	-
qs_c105110	low quality protein: alpha-n-acetylglucosaminidase-like	474	20	6.58352e-53	0.823	3	F:hydrolase activity; C:cytoplasm; C:vacuole; P:metabolic process	EC:3.2.1.50
qs_c105157	serine threonine-protein kinase haspin-like	484	20	2.24215e-47	0.7515	11	P:metabolic process; P:cellular process; P:DNA metabolic process; P:biosynthetic process; P:cellular component organization; P:cellular protein modification process; P:cell cycle; P:anatomical structure morphogenesis; P:flower development; C:cytoplasm; P:regulation of gene expression, epigenetic; C:nucleus; F:nucleotide binding	-
qs_c10516	abc transporter g family member 14-like	654	20	4.58095e-29	0.82	6	F:hydrolase activity; F:transporter activity; P:nucleobase-containing compound metabolic process; P:catabolic process; F:nucleotide binding; C:membrane	EC:3.6.3.28
qs_c10518	vacuolar iron transporter 1-like	976	20	3.38081e-117	0.89	5	P:cellular homeostasis; F:transporter activity; P:transport; P:cellular process; C:membrane; C:vacuole	-
qs_c105180	late embryogenesis abundant hydroxyproline-rich glycoprotein	551	20	3.02132e-27	0.6065	1	P:cellular process	-
qs_c105182	hypothetical protein PRUPE_ppa004075mg	400	16	3.66755e-13	0.7894	2	C:nucleus; C:cytosol	-
qs_c105194	hypothetical protein VITISV_024814	482	20	2.09843e-29	0.7205	1	F:nucleic acid binding	-
qs_c1052	bag family molecular chaperone regulator 4-like	1216	20	1.39275e-71	0.737	5	P:response to stress; P:response to abiotic stimulus; F:protein binding; P:reproduction; P:post-embryonic development	-
qs_c10520	ring-h2 finger protein atl2-like	870	20	1.47327e-34	0.5815	10	P:cellular process; P:multicellular organismal development; C:nucleolus; P:anatomical structure morphogenesis; C:plastid; C:vacuole; C:ribosome; C:cytosol; C:plasma membrane; P:biological_process; F:RNA binding	-
qs_c105200	trna (guanine -n1)-methyltransferase 2-like	520	20	9.57753e-85	0.8455	8	C:cytosol; P:flower development; P:anatomical structure morphogenesis; P:nucleobase-containing compound metabolic process; P:metabolic process; P:cellular process; P:cellular component organization; P:cellular protein modification process; C:mitochondrion; C:nucleus	EC:2.1.1.228
qs_c10523	dna topoisomerase 6 subunit a-like	1070	20	1.26311e-146	0.9645	8	F:protein binding; F:DNA binding; F:catalytic activity; F:nucleotide binding; C:intracellular; P:cell differentiation; P:multicellular organismal development; P:DNA metabolic process; C:nucleus	EC:5.99.1.3
qs_c10524	granule-bound starch synthase chloroplastic amyloplastic-like	2750	20	0	0.772	14	P:response to stress; P:response to endogenous stimulus; F:transferase activity; P:transport; P:biosynthetic process; P:carbohydrate metabolic process; P:cellular process; C:plasma membrane; P:response to external stimulus; F:catalytic activity; C:membrane; C:vacuole; P:lipid metabolic process; F:nucleotide binding; P:biological_process; C:plastid; C:Golgi apparatus	EC:2.4.1.21; EC:4.3.3.2
qs_c10525	leucine aminopeptidase chloroplastic-like	2256	20	0	0.912	14	C:cytosol; P:transport; P:cellular process; P:response to stress; P:response to abiotic stimulus; F:binding; F:hydrolase activity; P:protein metabolic process; P:catabolic process; P:cellular component organization; P:biological_process; P:generation of precursor metabolites and energy; P:carbohydrate metabolic process; C:plastid; P:biosynthetic process; C:vacuole	EC:3.4.11.0
qs_c105260	flavonol synthase flavanone 3-	432	20	1.84092e-40	0.695	4	P:biosynthetic process; ; P:secondary metabolic process; P:metabolic process; F:catalytic activity	EC:1.14.11.23
qs_c105269	receptor-like protein 12-like	546	20	3.90961e-53	0.722	3	F:kinase activity; P:phosphorylation; F:receptor activity
qs_c105283	PREDICTED: uncharacterized protein LOC101304109	522	11	1.55981e-18	0.7645	3	F:molecular_function; P:biological_process; C:cellular_component
qs_c105289	protein prd1-like	403	20	2.10114e-25	0.6435	4	P:meiotic DNA double-strand break formation; C:chloroplast; P:chiasma assembly; F:protein homodimerization activity
qs_c105294	cytokinin oxidase	455	20	1.4402e-36	0.827	8	P:cellular process; P:catabolic process; P:generation of precursor metabolites and energy; P:anatomical structure morphogenesis; P:post-embryonic development; P:multicellular organismal development; F:catalytic activity; P:transport; C:cytoplasm; F:nucleotide binding; C:vacuole	EC:1.5.99.12; EC:1.1.1.158
qs_c105306	gtpase activating-like protein	475	20	1.09498e-56	0.8855	3	F:enzyme regulator activity; C:intracellular; P:signal transduction	-
qs_c10531	nuclear pore complex protein	429	20	2.26424e-36	0.8665	8	P:cell cycle; P:transport; P:cellular process; C:membrane; C:nuclear envelope; P:response to stress; P:response to biotic stimulus; P:cellular component organization; F:protein binding	-
qs_c10539	inositol polyphosphate multikinase beta-like	213	20	2.08003e-15	0.8475	3	F:kinase activity; P:metabolic process; P:cellular process	EC:2.7.1.127
qs_c1054	dead-box atp-dependent rna helicase 22-like	1877	20	0	0.7725	7	P:nucleobase-containing compound metabolic process; P:biosynthetic process; F:hydrolase activity; F:nucleic acid binding; F:nucleotide binding; C:plastid; C:mitochondrion	-
qs_c105421	protein	506	20	3.84023e-48	0.784	4	F:kinase activity; P:pollen-pistil interaction; P:cellular protein modification process; F:nucleotide binding	EC:2.7.10.0; EC:2.7.11.0
qs_c105428	disease resistance protein at4g27190-like	539	20	3.93779e-19	0.554	6	P:defense response; F:ATP binding; F:ADP binding; F:nucleotide binding; F:nucleoside-triphosphatase activity; C:cellular_component
qs_c10544	rna recognition motif-containing protein	1556	20	3.08223e-41	0.8245	2	F:nucleotide binding; F:RNA binding	-
qs_c10545	probable protein phosphatase 2c 60-like	1573	20	0	0.8775	5	C:cell; F:binding; F:hydrolase activity; C:plasma membrane; P:response to endogenous stimulus; P:cellular protein modification process	-
qs_c10549	aminotransferase 2	1355	20	0	0.9615	3	F:transferase activity; P:metabolic process; F:binding	EC:2.6.1.45
qs_c105497	helicase swr1-like	208	20	2.17753e-24	0.837	5	C:membrane; F:nucleotide binding; F:hydrolase activity; F:DNA binding; F:transferase activity	-
qs_c105498	nac domain ipr003441	475	20	2.32864e-71	0.8555	2	F:DNA binding;	-
qs_c105501	gag pol polyprotein	504	20	5.88626e-36	0.753	3	P:DNA metabolic process; F:nucleic acid binding; F:hydrolase activity	-
qs_c10552	---NA---	297	0			0	-
qs_c105548	receptor-like protein	423	20	2.67162e-09	0.6	1	F:receptor activity
qs_c105558	btb poz domain-containing protein dot3-like	394	20	6.38407e-27	0.8855	4	P:multicellular organismal development; P:response to abiotic stimulus; F:signal transducer activity; P:signal transduction	-
qs_c10556	atp-binding protein serine threonine kinase	2138	20	0	0.7485	6	P:transport; F:catalytic activity; F:kinase activity; F:signal transducer activity; P:cellular protein modification process; F:nucleotide binding; P:signal transduction	EC:2.7.10.0
qs_c105561	btb poz domain-containing protein at5g03250-like	396	20	4.36978e-52	0.736	4	P:response to abiotic stimulus; C:membrane; F:signal transducer activity; P:signal transduction	-
qs_c10559	macrophage erythroblast attacher-like	1328	20	0	0.881	2	C:cytosol; C:plastid	-
qs_c105593	gtp-binding family protein	475	10	3.15968e-05	0.572	1	C:plastid	-
qs_c105610	leucine-rich repeat receptor protein kinase exs-like	418	20	1.21139e-14	0.6215	3	F:kinase activity; P:phosphorylation; F:receptor activity
qs_c10562	pectinesterase 31-like	1321	20	0	0.9125	5	F:hydrolase activity; P:cellular component organization; P:cellular process; C:cell wall; P:carbohydrate metabolic process	EC:3.1.1.11
qs_c10563	protein	1747	20	0	0.784	4	F:kinase activity; P:cellular protein modification process; F:nucleotide binding; C:plastid	-
qs_c10565	germin-like protein subfamily t member 2-like	834	20	8.42934e-82	0.774	9	F:molecular_function; P:metabolic process; P:transport; F:catalytic activity; F:binding; P:biosynthetic process; P:cellular process; F:receptor activity; P:response to extracellular stimulus; P:cell communication; P:response to stress; F:nucleotide binding; P:biological_process; C:extracellular region	EC:6.3.3.2; EC:1.15.1.1
qs_c1057	myb-related protein myb4-like	821	20	2.13178e-48	0.5795	2	F:DNA binding; P:response to gibberellin stimulus
qs_c105718	hypothetical protein PRUPE_ppa003634mg	563	20	2.82648e-32	0.8015	0	-
qs_c105725	retinoblastoma-related protein	405	20	1.71585e-31	0.905	3	P:cell cycle; C:nucleus;	-
qs_c105759	exocyst complex component sec3a-like	288	20	4.36704e-15	0.947	2	C:cytoplasm; C:cytosol; C:plasma membrane	-
qs_c10576	dna-directed rna polymerases and iii subunit rpabc1-like	814	20	7.84556e-112	0.911	8	F:transferase activity; C:nucleoplasm; P:transport; P:cellular component organization; P:cellular process; P:protein metabolic process; F:DNA binding;	EC:2.7.7.6
qs_c105774	cytokinin riboside 5 -monophosphate phosphoribohydrolase log1-like	308	20	6.90751e-13	0.9425	3	C:cytosol; C:nucleus; F:catalytic activity	-
qs_c10578	remorin family protein	866	20	7.35089e-44	0.7845	4	F:carbohydrate binding; F:DNA binding; C:plasma membrane; P:cellular process; P:cell-cell signaling	-
qs_c10580	protein phosphatase	1411	20	2.25522e-109	0.7555	15	P:reproduction; P:post-embryonic development; P:cellular protein modification process; F:binding; P:anatomical structure morphogenesis; P:multicellular organismal development; P:flower development; P:response to abiotic stimulus; C:cell; P:catabolic process; P:cellular process; P:lipid metabolic process; P:biosynthetic process; P:secondary metabolic process; F:hydrolase activity; P:biological_pro…	-
qs_c105820	exportin-4-like	479	20	9.07432e-40	0.6895	2	P:biological_process; C:cellular_component
qs_c105848	dead-box atp-dependent rna helicase 16-like	318	20	4.83678e-13	0.7945	6	P:transport; P:cellular process; F:hydrolase activity; F:nucleic acid binding; C:intracellular; F:nucleotide binding	-
qs_c10586	probable pectin methyltransferase qua2-like	2490	20	0	0.813	7	P:multicellular organismal development; P:response to endogenous stimulus; P:metabolic process; P:cellular process; P:biosynthetic process; P:carbohydrate metabolic process; F:transferase activity; C:Golgi apparatus	EC:2.1.1.0
qs_c10587	dynamin-like protein	2353	20	0	0.8175	13	C:cytosol; C:cytoplasm; C:plasma membrane; F:lipid binding; F:protein binding; P:transport; P:cellular process; C:membrane; C:vacuole; P:nucleobase-containing compound metabolic process; P:catabolic process; P:response to endogenous stimulus; F:hydrolase activity; P:cellular component organization; C:Golgi apparatus; F:nucleotide binding	-
qs_c105879	pyridoxine pyridoxamine 5 -phosphate oxidase 2-like	482	20	1.09201e-47	0.881	5	F:catalytic activity; F:nucleotide binding; P:biosynthetic process; P:cellular process; C:plastid; P:metabolic process	EC:1.4.3.5
qs_c1059	abc transporter c family member 3-like	3398	20	0	0.884	7	P:transport; P:cellular process; C:membrane; F:hydrolase activity; F:transporter activity; P:nucleobase-containing compound metabolic process; P:catabolic process; F:nucleotide binding	-
qs_c10591	casp-like protein at3g50810-like	582	20	4.68126e-33	0.8465	5	P:cellular component organization; P:cellular protein modification process; F:transferase activity; C:intracellular; C:nucleus; F:binding	EC:2.1.1.43
qs_c105917	uncharacterized mitochondrial protein g00810-like	415	20	4.25502e-35	0.75	1	F:binding	-
qs_c10592	isoflavone reductase homolog	1721	20	5.44753e-93	0.826	2	P:biological_process; F:nucleotide binding	-
qs_c105950	predicted protein	400	20	1.92319e-27	0.716	3	P:cell cycle; P:multicellular organismal development;	-
qs_c10597	mechanosensitive ion channel protein 8-like	1327	20	0	0.8805	3	P:transport; P:cellular process; C:plasma membrane	-
qs_c105980	cc-nbs-lrr resistance protein	477	20	6.63125e-12	0.692	1	F:binding	-
qs_c105984	inositol polyphosphate multikinase beta-like	243	20	5.71811e-19	0.8655	13	F:kinase activity; P:biosynthetic process; P:carbohydrate metabolic process; P:cellular process; ; P:transport; P:cellular component organization; P:pollination; P:anatomical structure morphogenesis; P:cell differentiation; P:cell growth; P:multicellular organismal development; P:metabolic process; C:nucleus; C:plasma membrane	EC:2.7.1.151; EC:2.7.1.127; EC:2.7.1.159
qs_c105992	vacuolar protein sorting-associated protein 2 homolog 1-like	484	20	0.000132713	0.702	1	P:protein transport
qs_c105999	vacuolar fusion protein mon1 homolog a-like	353	20	1.41883e-29	0.948	1	C:membrane	-
qs_c106	sh3 domain-containing protein	440	20	1.60158e-64	0.9425	4	C:cytosol; C:nucleus; C:plastid; C:plasma membrane	-
qs_c106017	nac domain ipr003441	505	20	8.61575e-86	0.852	2	F:DNA binding;	-
qs_c10603	cytochrome p450	515	20	2.16462e-34	0.8195	5	F:catalytic activity; P:biosynthetic process; P:cellular process; P:lipid metabolic process; F:molecular_function; F:binding; F:oxygen binding; P:metabolic process	EC:1.3.3.9
qs_c106043	methyltransferase-like protein 10-like	494	20	4.83774e-37	0.825	5	C:cytosol; P:metabolic process; P:cellular process; C:nucleus; F:transferase activity	EC:2.1.1.0
qs_c10605	atp binding	3292	20	0	0.742	4	F:nucleotide binding; F:catalytic activity; F:binding; P:biosynthetic process; ; P:metabolic process	EC:1.1.1.95
qs_c106069	hypothetical protein VITISV_042083	507	20	1.08974e-10	0.525	4	F:transferase activity; F:binding; P:metabolic process; P:cellular process	-
qs_c10607	PREDICTED: uncharacterized protein LOC101231355, partial	438	20	2.85918e-36	0.864	1	C:plastid	-
qs_c10610	frigida interacting protein 1	1190	20	0	0.86	6	P:transport; P:cellular process; P:cellular component organization; C:intracellular; F:protein binding; C:membrane	-
qs_c10611	riboflavin biosynthesis protein chloroplastic-like	2347	20	0	0.864	8	P:anatomical structure morphogenesis; P:cell differentiation; P:multicellular organismal development; P:cell growth; F:hydrolase activity; P:biosynthetic process; P:cellular process; C:plastid; F:catalytic activity; C:membrane	EC:3.5.4.25; EC:4.1.99.12
qs_c106111	protein yippee-like at4g27745-like	577	20	7.93299e-60	0.9135	0	-
qs_c10612	polyamine oxidase	974	20	6.89886e-133	0.874	4	F:nucleotide binding; P:catabolic process; ; F:catalytic activity; P:metabolic process	EC:1.5.3.11
qs_c10616	homeobox protein bel1 homolog	1173	20	0	0.7795	4	F:sequence-specific DNA binding transcription factor activity; F:DNA binding; C:nucleus;	-
qs_c106171	ac069473_8gypsy ty-3 retroelement polyprotein 69905-74404	361	20	2.9025e-14	0.6075	0	-
qs_c106174	10 kda chaperonin-like	251	20	4.39447e-26	0.927	11	P:biosynthetic process; P:cellular process; F:binding; P:response to stress; C:mitochondrion; P:protein metabolic process; F:protein binding; C:plastid; P:response to abiotic stimulus; F:nucleotide binding; P:catabolic process;	-
qs_c10618	---NA---	251	0			0	-
qs_c106181	disease resistance protein at3g14460-like	330	20	2.91579e-08	0.6695	1	F:nucleotide binding	-
qs_c10619	ribonuclease p family protein rpp14 family protein isoform 1	451	20	2.01336e-17	0.8645	7	C:vacuole; P:reproduction; P:post-embryonic development; P:embryo development; F:nuclease activity; C:nucleus; P:nucleobase-containing compound metabolic process	EC:3.1.26.5
qs_c10621	probable purine permease 9-like	697	20	6.70881e-76	0.811	4	P:transport; C:membrane; P:response to biotic stimulus; F:transporter activity	-
qs_c10622	glycerol-3-phosphate dehydrogenase	1234	20	0	0.9595	6	P:carbohydrate metabolic process; F:nucleotide binding; F:catalytic activity; P:catabolic process; P:cellular process; C:cytosol; C:cytoplasm; P:metabolic process	EC:1.1.1.94; EC:1.1.1.8
qs_c106226	pentatricopeptide repeat-containing protein mitochondrial-like	528	20	2.88493e-56	0.8685	4	F:nuclease activity; C:plastid; P:nucleobase-containing compound metabolic process; C:mitochondrion	EC:3.1.26.5
qs_c106237	udp-glycosyltransferase 91a1-like	292	20	2.30128e-22	0.759	2	F:transferase activity; P:metabolic process	EC:2.4.1.0
qs_c106238	trna guanosine-2 -o-methyltransferase trm11 homolog	510	20	2.91359e-77	0.845	4	F:nucleic acid binding; F:transferase activity; P:metabolic process; P:cellular process	EC:2.1.1.0
qs_c10624	alpha-expansin 1	926	20	2.11406e-110	0.9055	4	C:extracellular region; P:cellular component organization; P:cellular process; C:membrane	-
qs_c106254	lysine-specific demethylase 3b	495	20	1.37802e-14	0.812	4	F:DNA binding; P:metabolic process; P:cellular process; F:binding; F:transferase activity	EC:2.1.1.0
qs_c10626	ring finger protein 5-like	1129	20	3.11006e-90	0.82	1	F:binding	-
qs_c106260	g-type lectin s-receptor-like serine threonine-protein kinase at1g11410-like	583	20	3.6388e-58	0.735	5	F:carbohydrate binding; F:kinase activity; P:pollen-pistil interaction; P:cellular protein modification process; F:nucleotide binding	EC:2.7.10.0; EC:2.7.11.0
qs_c106279	binding protein	687	20	3.11186e-108	0.8515	1	F:protein binding	-
qs_c10628	ubiquinone biosynthesis monooxygenase coq6	1104	20	6.68002e-142	0.7865	5	F:catalytic activity; F:nucleotide binding; P:catabolic process; P:cellular process; P:biosynthetic process; P:metabolic process	EC:1.14.13.0
qs_c10630	proline transporter	628	20	9.55622e-49	0.7405	3	P:transport; C:plasma membrane; F:transporter activity; C:membrane	-
qs_c106312	probable serine threonine-protein kinase wnk2-like	472	20	8.69919e-39	0.9505	8	P:metabolic process; P:reproduction; P:response to abiotic stimulus; P:post-embryonic development; F:catalytic activity; F:molecular_function; F:nucleotide binding; P:signal transduction; P:cellular protein modification process; F:kinase activity; F:signal transducer activity; F:binding	EC:2.7.11.25
qs_c106320	metal tolerance protein c1-like	403	20	4.02075e-28	0.9765	6	F:transporter activity; P:transport; P:cellular process; C:membrane; C:vacuole; C:mitochondrion	-
qs_c106336	rab family gtpase	508	20	5.08687e-88	0.9495	8	P:signal transduction; ; F:DNA binding; C:membrane; C:cytoplasm; C:plastid; C:vacuole; P:transport; F:nucleotide binding; C:plasma membrane	-
qs_c106346	pentatricopeptide repeat-containing protein chloroplastic-like	549	19	7.25632e-15	0.5537	5	P:cellular component organization; P:cellular process; P:growth; C:plastid; P:response to abiotic stimulus; P:nucleobase-containing compound metabolic process	-
qs_c106369	pentatricopeptide repeat protein ppr868-14	154	5	0.000155106	0.792	2	P:cell cycle; P:cellular process; P:cellular component organization	-
qs_c10637	dof zinc finger	1090	20	1.07395e-66	0.578	5	P:regulation of transcription, DNA-dependent; F:zinc ion binding; F:DNA binding; F:sequence-specific DNA binding transcription factor activity; C:cellular_component
qs_c1064	ethanolamine-phosphate cytidylyltransferase-like	1779	20	0	0.8785	2	P:biosynthetic process; F:transferase activity	EC:2.7.7.0
qs_c10640	receptor-like protein kinase like protein	523	20	2.46649e-70	0.874	6	F:receptor activity; F:kinase activity; F:carbohydrate binding; P:pollen-pistil interaction; P:cellular protein modification process; F:nucleotide binding	EC:2.7.10.2; EC:2.7.11.0
qs_c106407	udp-glycosyltransferase 87a1-like	197	20	4.42272e-11	0.864	2	F:transferase activity; P:metabolic process	EC:2.4.1.0
qs_c106423	serine-threonine protein plant-	454	20	2.51736e-12	0.5695	1	F:transferase activity	-
qs_c10645	cullin 4	2922	20	0	0.966	5	F:protein binding; C:intracellular; P:protein metabolic process; P:catabolic process; P:cellular process; C:plastid	-
qs_c106500	dna binding	534	20	1.34463e-36	0.913	1	F:DNA binding	-
qs_c106513	pentatricopeptide repeat-containing protein	198	20	5.35247e-25	0.826	3	F:nucleotide binding; P:cellular protein modification process; F:kinase activity	EC:2.7.11.0
qs_c10652	microspherule protein	1575	20	1.9808e-138	0.5345	1	P:single-organism process	-
qs_c106530	nac domain ipr003441	506	20	1.60085e-34	0.67	7	P:response to abiotic stimulus; P:biological_process; F:protein binding; F:sequence-specific DNA binding transcription factor activity; F:transcription regulator activity; P:response to stress; P:response to biotic stimulus; C:nucleus	-
qs_c106539	dna binding	451	16	1.49157e-11	0.7644	2	F:binding; C:intracellular	-
qs_c106544	peroxisomal ascorbate peroxidase	190	20	2.95337e-13	0.7415	4	C:vacuole; F:catalytic activity; C:plastid; C:membrane; C:intracellular	EC:1.11.1.7
qs_c106547	protein hapless 2-like	325	20	5.82205e-48	0.793	4	C:plasma membrane; C:endoplasmic reticulum; P:reproduction; P:cell differentiation	-
qs_c106560	vacuolar protein sorting-associated protein 16 homolog	488	20	1.239e-19	0.5525	6	P:cellular component organization; P:cellular process; P:biosynthetic process; P:cellular protein modification process; C:membrane; C:vacuole; P:carbohydrate metabolic process	-
qs_c10657	btb poz domain-containing protein at1g04390-like	736	11	7.55458e-07	0.8282	3	P:abscission; P:flower development; P:anatomical structure morphogenesis; P:multicellular organismal development	-
qs_c10658	protein cobra-like	1997	20	0	0.906	18	P:biological_process; P:transport; P:cellular component organization; P:cellular process; C:plasma membrane; P:carbohydrate metabolic process; C:cell wall; P:cell growth; P:response to stress; P:response to abiotic stimulus; P:multicellular organismal development; F:molecular_function; P:response to external stimulus; P:anatomical structure morphogenesis; P:cell differentiation; P:generation of p…	EC:1.10.2.2
qs_c10659	tpr repeat-containing thioredoxin ttl1-like	3822	20	0	0.8445	2	P:cellular homeostasis; P:response to stress	-
qs_c10662	dolichyl-diphosphooligosaccharide--protein glycosyltransferase subunit stt3-like	2677	20	0	0.9285	10	P:response to stress; P:cellular process; P:response to abiotic stimulus; P:nucleobase-containing compound metabolic process; P:response to biotic stimulus; P:biosynthetic process; P:cellular protein modification process; P:carbohydrate metabolic process; F:transferase activity; C:endoplasmic reticulum; C:plasma membrane	EC:2.4.1.119
qs_c106649	tmv resistance protein n-like	504	20	1.02244e-15	0.661	1	P:biological_process	-
qs_c10669	1-acyl-sn-glycerol-3-phosphate acyltransferase chloroplastic-like	1336	20	1.81273e-156	0.81	6	C:plastid; F:transferase activity; C:membrane; P:biosynthetic process; P:cellular process; P:lipid metabolic process	EC:2.3.1.51
qs_c106690	copper ion transmembrane transporter	417	20	3.32907e-20	0.6325	3	P:embryo development ending in seed dormancy; F:copper ion transmembrane transporter activity; P:copper ion transmembrane transport
qs_c106697	p-loop containing nucleoside triphosphate hydrolase-like protein	476	20	3.02025e-41	0.8895	5	P:cellular process; F:nucleotide binding; C:mitochondrion; F:motor activity; C:cytoskeleton	-
qs_c1067	dnaj heat shock protein	1387	20	7.76016e-136	0.725	5	P:protein metabolic process; P:cellular process; P:response to abiotic stimulus; P:response to stress; F:protein binding	-
qs_c10670	copia-like retrotransposon	1576	20	3.56014e-92	0.679	3	F:binding; F:hydrolase activity; P:metabolic process	-
qs_c106704	pentatricopeptide repeat-containing protein at5g55840-like	199	12	2.82604e-12	0.7633	4	F:molecular_function; P:sepal formation; P:petal formation; P:biological_process
qs_c106705	brain protein 44	370	18	1.36506e-10	0.8844	7	P:transport; P:cellular process; C:membrane; C:mitochondrion; P:generation of precursor metabolites and energy; P:carbohydrate metabolic process; P:catabolic process; C:plastid; P:biological_process	-
qs_c10671	probable methyltransferase pmt14-like	2054	20	0	0.909	9	C:cell wall; C:Golgi apparatus; C:plasma membrane; P:cellular process; C:membrane; C:vacuole; P:metabolic process; F:transferase activity; P:biosynthetic process; P:carbohydrate metabolic process; P:lipid metabolic process	EC:2.1.1.0
qs_c106747	zinc finger	351	20	2.21291e-34	0.6475	2	F:ATP binding; C:membrane
qs_c10675	transcription initiation factor iia large subunit-like	1790	20	3.18002e-147	0.7485	4	F:sequence-specific DNA binding transcription factor activity; C:nucleoplasm; P:cellular component organization;	-
qs_c106787	photosystem i assembly protein ycf4	557	20	6.11898e-14	0.908	4	C:membrane; C:thylakoid; P:photosynthesis; C:plastid	-
qs_c1068	uncharacterized loc101213714	1247	20	7.74752e-124	0.6285	1	F:molecular_function
qs_c10686	protein basic pentacysteine1-like	1636	20	4.45266e-154	0.8425	4	F:sequence-specific DNA binding transcription factor activity; F:DNA binding; C:nucleus;	-
qs_c106865	pentatricopeptide repeat-containing protein	213	20	1.8944e-17	0.7935	8	F:nucleotide binding; P:nucleobase-containing compound metabolic process; C:cytosol; P:biosynthetic process; P:carbohydrate metabolic process; P:cellular process; P:lipid metabolic process; F:catalytic activity; C:mitochondrion	-
qs_c106871	protein	788	20	2.86108e-51	0.6505	1	F:transferase activity	-
qs_c106873	thioredoxin-like 3-3-like	680	20	2.83737e-28	0.928	3	P:cellular homeostasis; F:molecular_function; F:catalytic activity; P:metabolic process	-
qs_c106879	enhanced disease susceptibility	482	20	7.55992e-65	0.8145	9	F:transporter activity; P:response to stress; C:mitochondrion; P:transport; P:cellular process; C:plastid; C:membrane; P:response to biotic stimulus; P:biosynthetic process	-
qs_c106945	rna helicase	377	20	3.08684e-38	0.8525	3	F:nucleic acid binding; F:nucleotide binding; F:binding; F:hydrolase activity	-
qs_c106966	pleiotropic drug resistance protein 3-like	391	20	1.16862e-33	0.855	9	P:multicellular organismal development; C:membrane; F:hydrolase activity; F:transporter activity; P:transport; P:cellular process; C:plasma membrane; P:nucleobase-containing compound metabolic process; P:catabolic process; F:nucleotide binding; P:response to endogenous stimulus	-
qs_c10697	preprotein translocase subunit chloroplastic-like	1768	20	0	0.9025	9	P:transport; P:cellular process; F:protein binding; F:transporter activity; C:membrane; ; P:cellular component organization; C:plastid; C:thylakoid	-
qs_c107	c-4 sterol methyl oxidase	1334	20	0	0.885	11	P:biosynthetic process; P:cellular process; P:lipid metabolic process; F:catalytic activity; ; P:metabolic process; P:response to stress; P:response to abiotic stimulus; C:membrane; P:transport; P:cellular component organization; P:nucleobase-containing compound metabolic process; F:binding	-
qs_c10702	c2 domain-containing protein	1765	20	0	0.8705	3	F:molecular_function; P:biological_process; C:cellular_component
qs_c107050	dna topoisomerase 3-alpha	486	20	1.39848e-81	0.8845	13	P:metabolic process; P:cellular process; F:DNA binding; F:catalytic activity; P:DNA metabolic process; P:biosynthetic process; F:binding; P:cellular component organization; P:cellular protein modification process; P:cell cycle; P:anatomical structure morphogenesis; P:flower development; P:regulation of gene expression, epigenetic; ; C:intracellular; P:response to stress	EC:5.99.1.2
qs_c107072	probable 39s ribosomal protein mitochondrial-like	451	20	9.09996e-32	0.915	7	F:protein binding; F:transporter activity; C:ribosome; C:membrane; C:mitochondrion; P:transport; P:cellular process	-
qs_c107098	phd finger protein alfin-like 1-like	411	20	4.73462e-08	0.885	1	F:binding	-
qs_c10710	pre-mrna-processing atp-dependent rna helicase prp5-like	1892	20	1.4729e-146	0.673	7	F:binding; F:hydrolase activity; P:nucleobase-containing compound metabolic process; P:reproduction; P:cell differentiation; P:multicellular organismal development; P:cellular component organization; P:cellular process	-
qs_c107124	phox domain-containing protein	372	20	4.21254e-12	0.745	1	F:lipid binding	-
qs_c10714	peroxidase 42-like	1385	20	0	0.956	4	F:binding; F:catalytic activity; P:metabolic process; P:response to stress	EC:1.11.1.7
qs_c107145	tmv resistance protein n-like	349	20	1.10846e-07	0.679	1	F:nucleotide binding	-
qs_c10716	acid phosphatase 1-like	657	20	1.2155e-73	0.81	1	F:hydrolase activity	EC:3.1.3.2
qs_c10718	magnesium-protoporphyrin o-methyltransferase-like	445	15	7.27544e-12	0.7827	6	C:plastid; P:biosynthetic process; P:cellular process; P:metabolic process; C:membrane; C:thylakoid; F:transferase activity	EC:2.1.1.11
qs_c107192	thiol protease aleurain-like protein	402	20	0.00555882	0.5855	8	C:cell wall; C:vacuole; P:biological_process; P:cell differentiation; P:cell death; P:response to stress; P:response to biotic stimulus; P:response to endogenous stimulus; F:hydrolase activity	-
qs_c1072	probable glycosyltransferase at5g03795-like	1316	20	7.06472e-174	0.813	1	C:membrane	-
qs_c10720	at5g03680-like partial	507	20	6.33842e-50	0.654	5	P:flower development; P:growth; F:DNA binding; P:biological_process; P:anatomical structure morphogenesis; C:nucleus	-
qs_c10722	PREDICTED: uncharacterized protein LOC100813442	880	20	2.19255e-58	0.6925	2	F:electron carrier activity; F:copper ion binding
qs_c107233	esterase lipase thioesterase family protein	526	20	7.3721e-23	0.525	2	F:catalytic activity; P:biological_process
qs_c107248	bromodomain and wd repeat-containing protein	470	20	1.04249e-78	0.9005	2	C:intracellular; F:nucleotide binding	-
qs_c10725	ctp synthase-like	2611	20	0	0.8975	4	; P:biological_process; F:catalytic activity; F:transferase activity; P:nucleobase-containing compound metabolic process; P:biosynthetic process	EC:6.3.4.2
qs_c107255	transmembrane 9 superfamily member 3-like	493	20	1.18647e-26	0.7545	2	C:membrane; C:Golgi apparatus	-
qs_c107282	otu domain-containing protein 3-like	409	20	5.44451e-51	0.9015	1	F:hydrolase activity	-
qs_c1073	imp dehydrogenase gmp	1503	20	3.1969e-51	0.476	2	F:molecular_function; P:biological_process
qs_c107322	rrna methyltransferase -like	251	20	5.35052e-18	0.871	4	F:RNA binding; F:transferase activity; P:metabolic process; P:cellular process	EC:2.1.1.0
qs_c10734	nitrate transporter	1440	20	0	0.862	5	P:response to stress; P:response to abiotic stimulus; P:transport; C:plasma membrane; P:biological_process; C:membrane; F:transporter activity	-
qs_c10735	peptidyl-prolyl cis-trans isomerase-like 4-like	125	20	1.38739e-10	0.945	4	P:protein metabolic process; P:cellular process; P:cellular protein modification process; F:nucleic acid binding; F:catalytic activity; F:nucleotide binding; F:binding	EC:5.2.1.8
qs_c107419	hypothetical protein PRUPE_ppa015981mg, partial	420	17	4.86016e-30	0.7682	0	-
qs_c107423	zinc finger	546	20	2.87005e-86	0.8125	2	F:binding; F:catalytic activity	-
qs_c10745	protein	1285	20	7.62056e-57	0.7835	1	C:vacuole	-
qs_c10746	fatty acyl- reductase 3-like	1716	20	0	0.8215	3	F:catalytic activity; P:metabolic process; F:nucleotide binding	EC:1.2.1.0
qs_c10747	vacuolar protein sorting-associated	1979	20	0	0.7935	8	P:carbohydrate metabolic process; P:cellular process; P:multicellular organismal development; P:nucleobase-containing compound metabolic process; P:cell cycle; P:cellular component organization; P:anatomical structure morphogenesis; P:metabolic process; P:biosynthetic process; F:transferase activity; P:biological_process	EC:2.1.1.0
qs_c10748	leucine-rich repeat receptor-like serine threonine-protein kinase bam3-like	2109	20	0	0.838	21	F:hydrolase activity; P:flower development; P:cellular protein modification process; P:signal transduction; P:cell growth; P:carbohydrate metabolic process; P:cellular process; P:catabolic process; P:multicellular organismal development; P:growth; F:catalytic activity; C:membrane; P:response to external stimulus; P:response to abiotic stimulus; P:anatomical structure morphogenesis; P:cell differe…	EC:3.2.1.2; EC:1.3.1.74; EC:2.7.11.25
qs_c107486	probable lrr receptor-like serine threonine-protein kinase at1g34110-like	445	20	2.78745e-64	0.9445	5	F:receptor activity; P:cellular protein modification process; F:nucleotide binding; F:catalytic activity; C:membrane; F:kinase activity; P:metabolic process	EC:1.3.1.74; EC:2.7.11.0
qs_c10749	micronuclear linker histone poly	1348	20	4.01406e-104	0.6915	1	C:plastid
qs_c10750	sgf29 tudor-like domain -containing protein	408	20	2.39132e-31	0.846	5	P:cellular component organization; P:cellular protein modification process; C:nucleus; P:response to stress; P:response to abiotic stimulus	-
qs_c107509	af478379_1gag-pol polyprotein	426	20	4.26855e-08	0.551	2	F:binding; P:metabolic process	-
qs_c107565	btb poz domain-containing protein at5g48130-like	599	20	1.98733e-39	0.813	3	P:signal transduction; F:signal transducer activity; P:response to abiotic stimulus	-
qs_c10761	uncharacterized isochorismatase family	964	20	1.38005e-140	0.857	4	F:hydrolase activity; P:nucleobase-containing compound metabolic process; P:biosynthetic process; P:response to endogenous stimulus	EC:3.5.1.19
qs_c107622	nbs-containing resistance-like protein	502	20	6.44858e-43	0.73	1	F:hydrolase activity	-
qs_c107650	transcriptional corepressor seuss-like	475	20	5.90489e-31	0.823	8	P:embryo development; P:response to stress; P:catabolic process; P:cellular process; F:DNA binding; F:protein binding; F:transcription regulator activity; P:flower development; F:binding	-
qs_c107672	cytochrome p450	412	20	3.81619e-33	0.863	3	F:binding; F:catalytic activity; F:molecular_function; P:metabolic process	-
qs_c10768	vesicle-associated protein 2-2-like	190	20	6.12689e-24	0.8435	5	C:membrane; C:endoplasmic reticulum; P:transport; P:cellular process; C:plasma membrane; F:structural molecule activity	-
qs_c1077	zinc transporter at3g08650-like	2426	20	0	0.88	5	P:transport; C:membrane; C:cytoplasm; F:transporter activity; P:cellular process	-
qs_c10770	early nodulin-like protein 1-like	939	20	1.18667e-48	0.7605	2	C:membrane; F:binding	-
qs_c107713	116 kda u5 small nuclear ribonucleoprotein component-like	426	19	1.90891e-07	0.9653	13	P:reproduction; P:cell differentiation; P:multicellular organismal development; C:cell wall; F:nucleic acid binding; C:nucleolus; C:nucleoplasm; P:nucleobase-containing compound metabolic process; P:catabolic process; F:hydrolase activity; C:intracellular; F:nucleotide binding; C:plasma membrane; P:post-embryonic development; P:embryo development	-
qs_c107717	pentatricopeptide repeat-containing protein at5g56310-like	450	20	4.44349e-39	0.6955	3	F:molecular_function; P:biological_process; C:cellular_component
qs_c107718	methyl- -binding domain-containing protein 9-like	515	18	3.13536e-27	0.6728	15	P:cellular component organization; P:cellular protein modification process; F:protein binding; F:binding; F:transferase activity; P:cellular process; P:reproduction; P:post-embryonic development; P:embryo development; ; P:response to abiotic stimulus; P:anatomical structure morphogenesis; P:cell differentiation; P:multicellular organismal development; F:DNA binding; F:nucleotide binding; C:plasma…	EC:2.3.1.48
qs_c107727	pentatricopeptide repeat-containing	495	20	1.22769e-42	0.81	1	C:cytoplasm	-
qs_c107754	at3g10250 f14p13_15	471	20	7.90421e-14	0.84	3	F:molecular_function; P:biological_process; C:cellular_component
qs_c10776	calcium-dependent protein kinase 19	2109	20	0	0.923	10	P:cellular protein modification process; F:binding; P:response to stress; P:response to abiotic stimulus; F:kinase activity; F:nucleotide binding; P:signal transduction; P:response to endogenous stimulus; C:cytoplasm; C:nucleus; C:plasma membrane	EC:2.7.10.0; EC:2.7.11.17
qs_c10779	r3h domain-containing protein	2943	20	0	0.734	1	F:nucleic acid binding	-
qs_c1078	scp1-like small phosphatase 5	2077	20	0	0.735	5	C:cytoplasm; F:hydrolase activity; P:cellular protein modification process; C:nucleus; C:intracellular; P:catabolic process; P:cellular process	-
qs_c107802	disease resistance protein at4g27190-like	508	20	2.12709e-28	0.65	1	F:nucleotide binding	-
qs_c107805	protein	472	20	2.58798e-54	0.7405	1	F:transferase activity	-
qs_c107809	protein gamete expressed 1-like	630	20	7.59103e-42	0.675	3	P:embryo development; F:protein binding; P:multicellular organismal development; C:plasma membrane	-
qs_c107817	dna mismatch repair protein msh4-like	445	20	6.56018e-59	0.941	12	P:cellular component organization; P:response to stress; P:DNA metabolic process; F:hydrolase activity; P:response to abiotic stimulus; P:cell cycle; F:DNA binding; P:reproduction; P:catabolic process; C:nucleus; C:intracellular; C:plasma membrane; P:nucleobase-containing compound metabolic process; F:nucleotide binding	-
qs_c10783	---NA---	217	0			0	-
qs_c107840	duf1764 domain-containing protein	488	20	5.47072e-16	0.809	1	C:plastid	-
qs_c107841	retrotransposon unclassified	514	20	1.60484e-10	0.5675	1	F:nucleic acid binding	-
qs_c10789	cc-nbs-lrr resistance protein	1825	20	4.50327e-77	0.5065	7	P:defense response; F:ATP binding; F:ADP binding; F:nucleotide binding; F:nucleoside-triphosphatase activity; F:hydrolase activity; F:phosphoprotein phosphatase activity
qs_c1079	e3 ubiquitin-protein ligase sis3-like	1366	20	0	0.8795	8	P:carbohydrate metabolic process; P:cellular process; F:binding; F:catalytic activity; P:cellular protein modification process; P:biosynthetic process; P:response to abiotic stimulus; P:signal transduction; P:response to stress	EC:6.3.2.19
qs_c107906	wd repeat-containing protein 75-like	470	20	2.42382e-26	0.8715	4	C:intracellular; P:transport; P:cellular process; F:nucleotide binding	-
qs_c10792	bed zinc finger and hat dimerization domain-containing protein	2359	20	0	0.6895	2	F:protein binding; F:DNA binding	-
qs_c10793	auxin-induced protein 5ng4-like	1357	20	6.98027e-91	0.679	1	C:membrane
qs_c107969	---NA---	292	0			0	-
qs_c107997	---NA---	417	0			0	-
qs_c10802	brefeldin a-inhibited guanine nucleotide-exchange protein 1-like	808	20	9.23553e-114	0.863	13	P:transport; P:cellular process; C:cytosol; P:multicellular organismal development; P:cellular component organization; P:response to stress; P:response to biotic stimulus; F:enzyme regulator activity; P:growth; P:signal transduction; P:anatomical structure morphogenesis; C:endosome; F:protein binding; C:Golgi apparatus; P:biological_process	-
qs_c10803	protein tesmin tso1-like cxc 2-like	720	20	1.91724e-73	0.5895	0	-
qs_c10804	probable polyol transporter 4-like	1768	20	0	0.8605	6	F:transporter activity; C:membrane; F:catalytic activity; P:metabolic process; P:transport; P:cellular process	EC:1.3.1.74
qs_c108054	random slug protein 5-like	293	20	1.17459e-23	0.801	4	C:intracellular; P:transport; F:transporter activity; P:response to stress	-
qs_c108056	probable inactive receptor kinase at4g23740-like	239	20	8.86814e-17	0.927	8	P:cellular protein modification process; F:kinase activity; C:membrane; P:multicellular organismal development; P:growth; F:receptor activity; P:signal transduction; F:nucleotide binding; C:plasma membrane	EC:2.7.11.0; EC:2.7.10.0
qs_c108062	gamma-interferon-inducible lysosomal thiol reductase	438	20	1.53825e-37	0.734	1	F:catalytic activity	-
qs_c108069	protein fam116a-like	481	20	3.60532e-18	0.8445	0	-
qs_c108109	phosphoglycerate mutase family protein	535	20	2.21853e-18	0.888	6	P:anatomical structure morphogenesis; P:multicellular organismal development; P:cell differentiation; P:nucleobase-containing compound metabolic process; F:binding; F:catalytic activity	-
qs_c10812	wd repeat-containing protein 48-like	477	20	7.62134e-37	0.8485	12	P:transport; P:cellular component organization; P:cellular process; C:intracellular; F:kinase activity; P:anatomical structure morphogenesis; P:post-embryonic development; P:catabolic process; P:lipid metabolic process; F:nucleotide binding; P:biosynthetic process; P:cellular protein modification process; P:carbohydrate metabolic process	EC:2.7.11.7
qs_c10815	pyrophosphate-energized vacuolar membrane proton pump 1-like	2528	20	0	0.8925	5	F:hydrolase activity; C:membrane; F:transporter activity; F:catalytic activity; P:metabolic process; P:transport	EC:3.6.1.1; EC:1.3.1.74
qs_c108155	receptor like protein 9	368	20	7.24651e-14	0.645	4	P:response to abiotic stimulus; P:response to stress; P:metabolic process; P:cellular process; P:signal transduction	-
qs_c10817	cc-nbs-lrr resistance protein	550	20	1.31267e-33	0.6305	4	P:defense response; F:ADP binding; F:hydrolase activity; F:phosphoprotein phosphatase activity
qs_c108173	e3 ubiquitin-protein ligase march3	512	20	1.22529e-57	0.752	2	F:binding; C:plasma membrane	-
qs_c10818	conserved hypothetical protein	432	20	4.16662e-55	0.7815	3	F:molecular_function; P:biological_process; P:response to brassinosteroid stimulus
qs_c1082	della protein	1935	20	0	0.7805	8	P:signal transduction; P:response to endogenous stimulus; ; P:post-embryonic development; P:response to stress; P:response to abiotic stimulus; P:regulation of gene expression, epigenetic; C:nucleus	-
qs_c108210	protein	496	20	4.21406e-12	0.7205	3	C:membrane; C:plastid; C:thylakoid	-
qs_c108223	nac domain-containing protein 74-like	531	20	8.16212e-89	0.926	4	F:sequence-specific DNA binding transcription factor activity; F:DNA binding; P:multicellular organismal development;	-
qs_c10825	brassinosteroid insensitive 1-associated receptor kinase 1	654	20	1.24099e-108	0.8675	6	F:receptor activity; P:transport; C:plasma membrane; F:kinase activity; P:cellular protein modification process; F:nucleotide binding	EC:2.7.10.0; EC:2.7.11.0
qs_c10826	pentatricopeptide repeat-containing protein at1g60770-like	1281	20	0	0.827	1	C:mitochondrion	-
qs_c108270	leucine-rich repeat receptor-like serine threonine-protein kinase at2g14440-like	433	20	1.003e-31	0.839	3	F:kinase activity; P:signal transduction; P:metabolic process; P:cellular process	-
qs_c1083	cohesin subunit	4084	20	0	0.658	5	C:nucleus; P:cellular component organization; P:cell cycle; P:regulation of gene expression, epigenetic; ; P:cellular process	-
qs_c108310	histidine kinase 2-like	336	20	2.19867e-37	0.897	20	F:hydrolase activity; F:receptor activity; ; P:secondary metabolic process; P:response to stress; P:response to abiotic stimulus; F:protein binding; P:cellular protein modification process; ; P:biological_process; F:kinase activity; F:signal transducer activity; P:multicellular organismal development; P:growth; P:transport; P:cellular process; P:catabolic process; P:post-embryonic development; P:…	EC:3.1.3.16
qs_c10832	protein strubbelig-receptor family 3-like	1170	20	3.97426e-133	0.8195	6	P:biological_process; F:kinase activity; F:receptor activity; C:plasma membrane; P:cellular protein modification process; F:nucleotide binding; C:membrane; P:signal transduction	EC:2.7.10.1; EC:2.7.11.0
qs_c108335	aspartic proteinase-like protein 1-like	320	18	0.00286699	0.7672	5	C:membrane; P:transport; P:protein metabolic process; P:catabolic process; F:hydrolase activity	EC:3.4.23.0
qs_c108337	uncharacterized aarf domain-containing protein kinase 1-like	513	20	2.52063e-41	0.553	8	F:transferase activity, transferring phosphorus-containing groups; F:ATP binding; F:protein kinase activity; P:protein phosphorylation; F:molecular_function; C:cellular_component; F:kinase activity; P:phosphorylation
qs_c10836	probable iron ascorbate oxidoreductase ddb_g0283291-like	1273	20	9.49322e-173	0.817	8	F:catalytic activity; F:binding; P:biological_process; P:biosynthetic process; ; P:secondary metabolic process; P:response to extracellular stimulus; P:cell communication; P:response to stress; P:metabolic process	EC:1.14.11.23; EC:1.13.11.0
qs_c10838	temperature-induced lipocalin	1000	20	1.24394e-106	0.908	8	P:response to stress; P:response to abiotic stimulus; C:vacuole; C:plasma membrane; P:transport; C:endoplasmic reticulum; C:mitochondrion; F:transporter activity	-
qs_c10839	cysteine synthase 2-like	225	20	2.43418e-20	0.803	7	F:binding; F:catalytic activity; P:reproduction; P:response to abiotic stimulus; P:post-embryonic development; P:biosynthetic process; ; F:transferase activity	EC:2.5.1.47
qs_c108392	isoleucyl-trna synthetase	470	20	7.35568e-35	0.807	11	F:catalytic activity; P:biosynthetic process; P:cellular process; P:lipid metabolic process; P:secondary metabolic process; P:reproduction; P:post-embryonic development; P:embryo development; P:translation; C:plastid; P:nucleobase-containing compound metabolic process; ; F:nucleotide binding; P:flower development; P:cellular component organization	EC:6.1.1.5
qs_c10841	fatty acid 2-hydroxylase 1-like	1414	20	6.76492e-136	0.8805	13	P:cellular process; P:lipid metabolic process; F:molecular_function; P:biosynthetic process; P:metabolic process; P:response to abiotic stimulus; F:catalytic activity; C:membrane; F:binding; P:transport; P:cellular component organization; P:cell death; ; P:secondary metabolic process; C:endoplasmic reticulum; C:extracellular region	-
qs_c108459	elongation factor mitochondrial-like	314	20	3.61833e-20	0.949	7	F:translation factor activity, nucleic acid binding; C:mitochondrion; P:translation; F:nucleotide binding; P:nucleobase-containing compound metabolic process; P:catabolic process; F:hydrolase activity	-
qs_c10846	endo- -beta-glucanase	1894	20	0	0.92	5	P:carbohydrate metabolic process; F:hydrolase activity; P:response to biotic stimulus; P:multicellular organismal development; P:metabolic process; P:cellular process	EC:3.2.1.4
qs_c108475	1-aminocyclopropane-1-carboxylate synthase	421	20	1.20263e-35	0.7865	4	P:biosynthetic process; ; F:catalytic activity; F:transferase activity; F:binding	EC:4.4.1.14
qs_c10848	pentatricopeptide repeat-containing protein chloroplastic-like	367	20	4.09781e-39	0.7945	5	P:nucleobase-containing compound metabolic process; P:reproduction; P:cell differentiation; P:multicellular organismal development; C:mitochondrion	-
qs_c108508	tld-domain containing nucleolar protein	509	20	9.86379e-52	0.8955	5	P:transport; P:cellular process; P:anatomical structure morphogenesis; P:cellular component organization; P:cell growth; C:plastid	-
qs_c108515	pale-green and chlorophyll b reduced 2	514	20	1.7982e-72	0.927	16	P:nucleobase-containing compound metabolic process; P:carbohydrate metabolic process; P:catabolic process; P:secondary metabolic process; C:plastid; P:biosynthetic process; P:cellular process; P:lipid metabolic process; C:membrane; F:nucleotide binding; F:catalytic activity; P:anatomical structure morphogenesis; P:multicellular organismal development; P:cell differentiation; ; C:thylakoid;	-
qs_c108535	sucrose synthase	494	16	9.46015e-12	0.7375	7	P:response to stress; P:biosynthetic process; P:carbohydrate metabolic process; P:cellular process; C:cell wall; F:transferase activity; P:lipid metabolic process	EC:2.4.1.13
qs_c108560	protein	397	20	1.28146e-18	0.777	0	-
qs_c10857	acyl- n-acyltransferase with ring fyve phd-type zinc finger domain	1330	20	5.00082e-30	0.65	3	F:DNA binding; C:nucleus; F:binding;	-
qs_c108582	thioredoxin x	503	20	1.35402e-53	0.827	9	F:enzyme regulator activity; P:transport; F:molecular_function; P:cellular homeostasis; P:metabolic process; C:plastid; C:thylakoid; P:biological_process; F:catalytic activity; P:response to stress; P:response to abiotic stimulus	-
qs_c1086	calmodulin-binding transcription activator 5-like	3093	20	0	0.7735	4	F:DNA binding; C:nucleus; F:protein binding;	-
qs_c108603	pentatricopeptide repeat-containing protein at1g64310-like	465	20	5.12675e-19	0.77	1	P:biological_process
qs_c108639	phox domain-containing protein	454	20	2.00504e-52	0.9205	7	F:lipid binding; C:Golgi apparatus; P:nucleobase-containing compound metabolic process; P:catabolic process; P:biosynthetic process; P:cellular protein modification process; P:carbohydrate metabolic process	-
qs_c10864	39s ribosomal protein l41- mitochondrial-like	522	20	5.20219e-49	0.9	3	F:molecular_function; P:biological_process; C:cellular_component
qs_c108662	plasma membrane associated protein	560	20	7.88425e-13	0.5945	3	F:molecular_function; C:membrane; P:biological_process
qs_c1087	e3 ubiquitin-protein ligase at3g02290-like	1274	20	1.03244e-132	0.8685	3	C:ribosome; F:binding; P:cellular process	-
qs_c10873	nucleobase ascorbate transporter	3328	20	0	0.9305	6	C:vacuole; C:plasma membrane; C:cell wall; P:transport; P:cellular process; F:transporter activity	-
qs_c10874	adipocyte plasma membrane-associated	1539	20	0	0.8815	7	C:plasma membrane; C:membrane; C:vacuole; P:biosynthetic process; P:cellular process; P:secondary metabolic process; C:endoplasmic reticulum; F:catalytic activity	EC:4.3.3.2
qs_c10876	proteinase inhibitor serpin emp24 gp25l p24	1619	20	0	0.8515	5	P:transport; P:biosynthetic process; P:cellular protein modification process; P:carbohydrate metabolic process; C:membrane	-
qs_c10877	---NA---	154	0			0	-
qs_c108778	glyceraldehyde-3-phosphate dehydrogenase chloroplastic-like	454	20	5.45085e-61	0.899	10	C:plastid; P:biological_process; P:response to stress; P:response to abiotic stimulus; F:nucleotide binding; P:carbohydrate metabolic process; P:cellular process; F:catalytic activity; C:extracellular region; C:membrane; C:thylakoid; P:metabolic process	EC:1.2.1.12; EC:1.2.1.13
qs_c1088	probable xyloglucan endotransglucosylase hydrolase protein 27-like	799	20	3.9099e-115	0.747	2	P:carbohydrate metabolic process; F:hydrolase activity	EC:3.2.1.0
qs_c10884	predicted protein	1819	20	0	0.779	2	F:molecular_function; P:biological_process
qs_c108845	armadillo beta-catenin-like repeat-containing protein	559	20	2.59441e-32	0.61	1	C:plasma membrane	-
qs_c10885	protein	864	11	2.975e-20	0.6609	0	-
qs_c108861	protease 2-like	149	20	5.72276e-16	0.902	11	F:nuclease activity; F:hydrolase activity; F:transferase activity; F:DNA binding; P:DNA metabolic process; P:biosynthetic process; F:RNA binding; P:protein metabolic process; P:catabolic process; C:cytosol; P:response to stress; P:response to abiotic stimulus	EC:3.4.21.0; EC:2.7.7.49; EC:3.4.21.0
qs_c10887	adp-ribosylation factor gtpase-activating protein agd3-like	2913	20	0	0.877	18	C:cytoplasm; P:anatomical structure morphogenesis; P:multicellular organismal development; P:flower development; F:kinase activity; F:lipid binding; P:cell differentiation; P:biological_process; C:Golgi apparatus; F:enzyme regulator activity; C:cytosol; P:cell cycle; P:cell growth; P:cellular component organization; P:cellular process; P:response to endogenous stimulus; C:plasma membrane; P:signa…	-
qs_c1089	outer arm dynein light chain 1 protein	2323	20	0	0.713	3	P:cellular protein modification process; F:kinase activity; C:plastid	EC:2.7.11.0
qs_c10890	af372935_1 at1g55160	726	20	1.005e-54	0.701	2	C:mitochondrion; C:plastid	-
qs_c108900	psbp domain-containing protein chloroplastic-like	416	20	2.96932e-55	0.925	13	P:nucleobase-containing compound metabolic process; P:carbohydrate metabolic process; P:catabolic process; P:secondary metabolic process; P:response to abiotic stimulus; P:biosynthetic process; P:cellular process; P:cellular component organization; P:photosynthesis; F:binding; C:membrane; C:thylakoid; C:plastid;	-
qs_c10891	---NA---	271	0			0	-
qs_c10893	dihydrolipoyllysine-residue acetyltransferase component of pyruvate dehydrogenase complex-like	1882	20	0	0.822	5	C:ribosome; C:plastid; F:transferase activity; P:metabolic process; C:membrane	-
qs_c108959	disease resistance protein at3g14460-like	502	20	4.65622e-22	0.6745	2	P:defense response; F:ADP binding
qs_c108979	origin recognition complex subunit 1-like	520	5	9.19637e-07	0.556	1	F:binding	-
qs_c108989	flavin-containing monooxygenase family protein	441	20	2.86269e-29	0.7555	7	F:catalytic activity; P:metabolic process; P:biosynthetic process; P:carbohydrate metabolic process; P:cellular process; P:secondary metabolic process; F:nucleotide binding; C:vacuole	EC:1.14.13.8
qs_c108993	nbs-containing resistance-like protein	378	20	9.19137e-41	0.8925	4	F:hydrolase activity; P:response to stress; F:nucleotide binding; F:DNA binding	EC:3.6.1.15
qs_c108996	predicted protein	439	4	0.000320163	0.68	0	-
qs_c109	af361586_1 at3g17900 meb5_12	3021	20	0	0.8345	3	F:molecular_function; P:biological_process; C:cellular_component
qs_c10900	lysine-specific histone demethylase 1 homolog 2-like	1064	20	0	0.8665	4	F:catalytic activity; F:DNA binding; P:cellular component organization; P:cellular protein modification process; F:transferase activity; P:metabolic process	EC:1.4.3.21; EC:1.4.3.2; EC:2.1.1.0
qs_c109013	mitotic checkpoint protein bub3-like	452	20	2.85896e-46	0.779	8	F:translation factor activity, nucleic acid binding; P:translation; C:mitochondrion; C:intracellular; P:cellular protein modification process; ; P:cellular component organization; F:binding; C:cytoplasm; F:protein binding; F:nucleotide binding	-
qs_c109024	hypothetical protein ZEAMMB73_691079	410	3	0.0175946	0.6567	0	-
qs_c10903	calcium channel	1381	20	2.92558e-146	0.8705	16	C:vacuole; C:membrane; F:transporter activity; P:cellular process; P:biosynthetic process; P:lipid metabolic process; C:cytoplasm; P:cellular component organization; P:response to stress; P:response to abiotic stimulus; F:binding; C:Golgi apparatus; P:multicellular organismal development; P:cell cycle; P:transport; P:post-embryonic development; P:signal transduction; P:cell death; C:plasma membra…	-
qs_c109035	conserved hypothetical protein	463	11	7.83814e-10	0.8555	3	F:molecular_function; P:biological_process; C:cellular_component
qs_c10905	c2 and gram domain-containing protein at1g03370-like	1336	20	9.769e-08	0.924	4	P:response to stress; P:response to biotic stimulus; P:biosynthetic process; P:cellular process	-
qs_c109055	pax transcription activation domain interacting	487	5	6.23167e-28	0.614	0	-
qs_c109076	outer envelope protein chloroplastic-like	474	20	2.04955e-39	0.6075	8	C:plastid; P:reproduction; P:post-embryonic development; P:embryo development; P:cellular component organization; P:cellular process; C:membrane; C:mitochondrion	-
qs_c10908	---NA---	243	0			0	-
qs_c109096	subtilisin-like protease-like	424	20	4.65509e-65	0.843	4	P:biological_process; P:protein metabolic process; P:catabolic process; F:protein binding; F:hydrolase activity	EC:3.4.21.0
qs_c10910	probable lrr receptor-like serine threonine-protein kinase at3g47570-like	851	20	6.30834e-84	0.7695	5	F:receptor activity; P:cellular protein modification process; F:nucleotide binding; C:membrane; F:kinase activity	EC:2.7.11.0
qs_c10911	transcription factor vip1-like	1386	20	4.13338e-107	0.7755	9	P:biological_process; ; P:transport; F:DNA binding; F:protein binding; F:sequence-specific DNA binding transcription factor activity; P:cellular process; P:response to stress; P:response to extracellular stimulus; P:cell communication; C:nucleus	-
qs_c109112	duf246 domain-containing protein at1g04910-like	498	20	6.83359e-23	0.7695	2	C:nucleus; C:cytoplasm	-
qs_c109143	pectinesterase family protein	473	20	6.25501e-46	0.725	5	F:hydrolase activity; P:cellular component organization; P:cellular process; P:biological_process; C:cell wall; F:enzyme regulator activity	EC:3.1.1.11
qs_c10916	hypothetical protein VITISV_037831	965	9	8.10962e-29	0.4889	0	-
qs_c109165	myb transcription factor	437	20	9.97829e-37	0.66	2	F:DNA binding; P:response to endogenous stimulus	-
qs_c109172	helicase ski2w-like	462	20	4.36994e-42	0.9175	9	P:cell cycle; F:nucleic acid binding; F:hydrolase activity; P:transport; F:nucleotide binding; P:cellular component organization; P:regulation of gene expression, epigenetic; ; C:vacuole	-
qs_c109183	magnesium chelatase subunit h	395	20	1.7019e-71	0.984	8	F:catalytic activity; P:biosynthetic process; P:cellular process; C:plastid; C:membrane; P:generation of precursor metabolites and energy; P:photosynthesis; C:mitochondrion; F:nucleotide binding	EC:6.6.1.2; EC:6.6.1.1
qs_c109196	protein	427	20	7.3522e-40	0.832	0	-
qs_c10920	udp-glycosyltransferase 85a2-like	948	20	7.59161e-144	0.799	2	F:transferase activity; P:metabolic process	EC:2.4.1.115; EC:2.4.1.215; EC:2.4.1.203
qs_c10925	ddb1- and cul4-associated factor homolog 1-like	2363	20	0	0.869	13	P:reproduction; P:post-embryonic development; P:cell differentiation; P:cell cycle; P:embryo development; P:flower development; P:response to abiotic stimulus; C:intracellular; P:anatomical structure morphogenesis; P:cellular process; P:cellular protein modification process; P:biological_process; P:cellular component organization; F:protein binding; P:response to stress; F:nucleotide binding; P:m…	-
qs_c10926	1-aminocyclopropane-1-carboxylate oxidase homolog 1-like	1045	20	6.04029e-151	0.773	5	P:biosynthetic process; P:carbohydrate metabolic process; P:cellular process; P:secondary metabolic process; F:catalytic activity; P:metabolic process	EC:1.14.11.0
qs_c1093	probable leucine-rich repeat receptor-like protein kinase at5g49770-like	2251	20	0	0.866	9	P:carbohydrate metabolic process; P:cellular process; P:metabolic process; C:membrane; F:receptor activity; P:signal transduction; F:nucleotide binding; P:cellular protein modification process; P:biosynthetic process; F:kinase activity; F:signal transducer activity; F:catalytic activity	EC:2.7.11.25; EC:1.3.1.74
qs_c109300	glucose-6-phosphate 1-dehydrogenase chloroplastic-like	356	20	5.83432e-27	0.689	5	P:carbohydrate metabolic process; P:cellular process; F:catalytic activity; F:nucleotide binding; C:plastid	EC:1.1.1.49
qs_c109302	stromal 70 kda heat shock-related chloroplastic-like	284	20	2.04921e-18	1	12	C:mitochondrion; P:protein metabolic process; P:cellular process; P:response to stress; P:response to abiotic stimulus; C:plastid; C:thylakoid; F:nucleotide binding; F:protein binding; P:transport; P:biological_process; C:nucleus; C:extracellular region	-
qs_c109306	protein	294	20	1.49035e-26	0.8205	6	P:carbohydrate metabolic process; P:cellular process; F:hydrolase activity; C:extracellular region; C:cell wall; F:transferase activity	EC:3.2.1.0; EC:2.4.1.207
qs_c10932	protein	735	20	2.35904e-69	0.748	0	-
qs_c10933	protein	726	20	3.96962e-101	0.768	1	C:cell	-
qs_c109343	endoribonuclease dicer homolog 2-like	411	20	4.26889e-43	0.8005	6	F:RNA binding; F:hydrolase activity; F:DNA binding; C:intracellular; F:nucleotide binding; F:nuclease activity; P:nucleobase-containing compound metabolic process	EC:3.1.26.3
qs_c10936	er lumen protein retaining receptor	747	20	1.11554e-10	0.913	7	F:receptor activity; C:Golgi apparatus; P:cellular process; F:binding; C:membrane; C:endoplasmic reticulum; P:transport	-
qs_c109363	protein	238	20	1.35833e-21	0.733	2	F:catalytic activity; P:metabolic process	EC:1.14.11.0
qs_c109364	disease resistance protein rga3	421	20	3.77404e-21	0.629	0	-
qs_c109369	mitochondrial substrate carrier family protein r	401	13	7.30631e-18	0.7346	4	C:integral to membrane; C:membrane; P:transmembrane transport; P:transport
qs_c10937	dead-box atp-dependent rna helicase 20-like	1840	20	0	0.959	4	C:cytosol; F:nucleic acid binding; F:nucleotide binding; F:hydrolase activity	-
qs_c109406	restriction type ii-like protein	492	20	1.64099e-80	0.811	2	F:DNA binding; F:nuclease activity	-
qs_c10941	transcription initiation factor tfiid subunit 9-like	302	20	1.76721e-44	0.937	8	P:reproduction; P:cell differentiation; P:multicellular organismal development; F:protein binding; P:cellular component organization; ; P:nucleobase-containing compound metabolic process; C:nucleoplasm	-
qs_c10943	dmi1 protein	416	20	3.83362e-41	0.7685	9	F:RNA binding; P:DNA metabolic process; P:biosynthetic process; F:transferase activity; P:biological_process; F:protein binding; F:nucleotide binding; P:transport; P:cellular process; C:membrane; C:nucleus	EC:2.7.7.49
qs_c109442	spfh band 7 phb domain-containing membrane-associated protein	408	20	2.54161e-14	0.608	5	C:nucleolus; C:Golgi apparatus; C:plasma membrane; C:membrane; C:vacuole; C:endoplasmic reticulum	-
qs_c10945	ethylene-dependent gravitropism-deficient and yellow-green-like 2 protein	818	20	5.7408e-106	0.905	14	P:biosynthetic process; P:cellular process; P:lipid metabolic process; P:anatomical structure morphogenesis; P:post-embryonic development; P:carbohydrate metabolic process; P:cellular component organization; P:reproduction; F:hydrolase activity; P:protein metabolic process; P:catabolic process; P:flower development; C:membrane; C:plastid; C:thylakoid; P:embryo development	EC:3.4.24.0
qs_c109454	beta- insoluble isoenzyme cwinv1	432	20	4.533e-11	0.646	2	F:hydrolase activity; P:carbohydrate metabolic process	EC:3.2.1.0
qs_c109463	hva22-like protein a-like	427	20	4.05951e-29	0.6315	4	F:nucleic acid binding; F:ribonuclease H activity; F:zinc ion binding; C:intracellular
qs_c109486	ubiquitin and wlm domain-containing protein	393	20	2.9048e-43	0.8845	0	-
qs_c1095	topoisomerase ii-associated protein pat1	3042	20	0	0.7765	3	F:molecular_function; P:biological_process; C:cellular_component
qs_c109501	disease resistance-like protein gs3-1	428	20	6.61173e-19	0.594	7	P:defense response; F:ADP binding; F:ATP binding; F:nucleotide binding; F:nucleoside-triphosphatase activity; P:signal transduction; C:intracellular
qs_c109504	cytochrome p450	403	20	8.54217e-27	0.784	3	F:binding; F:catalytic activity; F:molecular_function; P:metabolic process	-
qs_c109505	rossmann-fold nad -binding domain-containing protein	501	20	2.71275e-30	0.8635	6	C:vacuole; P:anatomical structure morphogenesis; P:post-embryonic development; C:plastid; P:nucleobase-containing compound metabolic process; F:nucleotide binding	-
qs_c109519	cation h(+) antiporter 18-like	456	20	3.16903e-21	0.813	4	C:membrane; P:transport; P:cellular process; F:transporter activity	-
qs_c10952	movement protein binding protein 2c	1132	20	3.73733e-111	0.7545	9	P:cellular component organization; P:cellular process; P:response to stress; P:response to abiotic stimulus; P:response to biotic stimulus; F:protein binding; P:transport; P:multicellular organismal development; C:cytoskeleton	-
qs_c109536	protein	494	20	8.17329e-45	0.6795	0	-
qs_c10956	peroxidase 5-like	177	20	5.30277e-13	0.8505	6	F:binding; P:response to stress; P:catabolic process; P:cellular process; F:catalytic activity; C:extracellular region; P:metabolic process	EC:1.11.1.7
qs_c109567	uncharacterized partial	338	20	9.82928e-14	0.8465	1	P:biological_process
qs_c1096	peptide-n -(n-acetyl-beta-glucosaminyl)asparagine amidase	2618	20	0	0.7865	8	C:cytosol; P:response to stress; P:DNA metabolic process; P:biological_process; F:DNA binding; C:cytoplasm; F:hydrolase activity; P:cellular process; P:biosynthetic process; P:cellular protein modification process; C:nucleus	EC:3.5.1.52
qs_c10960	---NA---	384	0			0	-
qs_c10963	obp3-responsive protein 1	1042	20	0	0.7885	5	F:kinase activity; P:cellular protein modification process; F:nucleotide binding; C:plastid; F:structural molecule activity	-
qs_c109641	phosphomevalonate kinase	267	2	0.000420722	0.81	4	F:kinase activity; F:nucleotide binding; P:metabolic process; P:cellular process	-
qs_c10965	histone-lysine n-methyltransferase nsd3-like isoform x1	799	20	6.09905e-34	0.6415	0	-
qs_c109653	udp-glycosyltransferase 92a1-like	594	20	7.94135e-55	0.7255	1	F:transferase activity	EC:2.4.1.0
qs_c1097	ankyrin repeat family protein	1323	20	0	0.841	9	P:reproduction; P:cell differentiation; P:multicellular organismal development; P:anatomical structure morphogenesis; P:cellular component organization; P:cell growth; P:response to stress; P:cellular process; P:protein metabolic process; P:response to abiotic stimulus	-
qs_c10970	clathrin coat assembly protein	963	20	5.19364e-46	0.762	5	P:transport; P:cellular process; F:transporter activity; C:membrane; C:cytoplasm	-
qs_c109704	pentatricopeptide repeat-containing protein at1g03540-like	436	20	3.52549e-37	0.836	1	F:binding; F:nucleic acid binding	-
qs_c109710	cytochrome p450 87a3-like	481	20	4.66696e-62	0.843	7	P:response to extracellular stimulus; P:cell communication; P:response to stress; F:molecular_function; P:transport; F:binding; P:biological_process; F:oxygen binding; P:metabolic process; F:catalytic activity	EC:1.14.13.77
qs_c109714	leucine-rich repeat containing	415	20	3.15947e-10	0.7115	1	F:hydrolase activity	-
qs_c109719	protein	198	20	2.93637e-15	0.829	4	C:ribosome; F:structural molecule activity; F:RNA binding; P:translation	-
qs_c109726	pentatricopeptide repeat-containing protein	406	20	3.43917e-64	0.776	2	F:molecular_function; P:biological_process
qs_c109739	protein far1-related sequence 3-like	224	20	1.40705e-13	0.882	1	F:binding	-
qs_c10974	neutrophil cytosol factor	3898	20	0	0.914	1	C:cytoplasm	-
qs_c109767	---NA---	144	0			0	-
qs_c109770	protein argonaute 2-like	440	20	8.42692e-37	0.749	3	P:response to stress; P:response to biotic stimulus; F:RNA binding	-
qs_c109779	acetolactate synthase	287	20	3.53625e-11	0.865	6	F:nucleotide binding; P:response to stress; P:biosynthetic process; ; F:binding; F:transferase activity; F:catalytic activity; C:plastid	EC:2.2.1.6
qs_c10978	probable glutamate carboxypeptidase 2-like	1321	20	8.08349e-169	0.771	6	P:embryo development; F:catalytic activity; P:multicellular organismal development; F:hydrolase activity; P:flower development; P:protein metabolic process; P:catabolic process; P:response to abiotic stimulus; P:post-embryonic development	EC:3.4.13.0
qs_c109793	cc-nbs-lrr resistance protein	481	20	2.96192e-15	0.7125	5	P:defense response; F:ADP binding; P:regulation of transcription, DNA-dependent; F:sequence-specific DNA binding; F:sequence-specific DNA binding transcription factor activity
qs_c1098	gamma-secretase subunit aph1-like	964	20	1.49982e-71	0.8415	2	P:biological_process; C:membrane; P:protein metabolic process	-
qs_c10982	gdsl esterase lipase 5-like	1286	20	0	0.7455	2	P:lipid metabolic process; F:hydrolase activity	-
qs_c109824	calcium-transporting atpase plasma membrane-type-like	232	20	1.64603e-11	0.7815	10	F:hydrolase activity; F:transporter activity; F:protein binding; P:transport; P:cellular process; P:cellular homeostasis; C:membrane; F:binding; C:plasma membrane; P:biosynthetic process; P:nucleobase-containing compound metabolic process; F:nucleotide binding; P:response to biotic stimulus	EC:3.6.3.8
qs_c10983	short-chain dehydrogenase reductase family protein	524	20	1.57031e-18	0.879	3	F:transferase activity; F:nucleotide binding; P:metabolic process	EC:1.1.1.100
qs_c109833	ribosomal l5e family protein	491	20	3.61096e-47	0.6325	4	F:structural constituent of ribosome; P:translation; C:ribosome; C:intracellular
qs_c109851	lupus la	480	6	6.81816e-08	0.7517	2	F:nucleic acid binding; C:ribonucleoprotein complex
qs_c109867	gdsl esterase lipase at3g26430-like	496	20	3.29682e-55	0.8585	3	C:cell wall; F:hydrolase activity; P:lipid metabolic process	EC:3.2.1.51; EC:3.1.1.1
qs_c109868	udp-glycosyltransferase 73c2-like	176	20	2.91754e-10	0.862	8	F:transferase activity; P:biosynthetic process; P:cellular process; P:lipid metabolic process; P:response to abiotic stimulus; P:response to biotic stimulus; ; P:secondary metabolic process	EC:2.4.1.115; EC:2.4.1.215; EC:2.4.1.203
qs_c10991	PREDICTED: uncharacterized protein LOC100251083, partial	713	20	7.92716e-46	0.6735	0	-
qs_c109914	pentatricopeptide repeat-containing protein chloroplastic-like	564	20	6.78065e-66	0.8505	3	F:nucleic acid binding; F:nucleotide binding; C:plastid	-
qs_c10992	aquaporin	1141	20	3.54604e-159	0.874	4	P:transport; P:cellular process; C:membrane; F:transporter activity	-
qs_c109938	atp synthase cf0 b subunit	316	20	3.39874e-24	0.947	8	P:transport; P:generation of precursor metabolites and energy; P:nucleobase-containing compound metabolic process; P:biosynthetic process; F:transporter activity; C:membrane; C:intracellular; C:plastid; C:thylakoid; C:plasma membrane	-
qs_c10995	hypothetical protein VITISV_009790	414	20	6.24881e-17	0.5675	0	-
qs_c109956	dna polymerase zeta subunit	321	20	3.10429e-14	0.829	10	C:intracellular; P:response to abiotic stimulus; F:binding; F:transferase activity; P:DNA metabolic process; P:biosynthetic process; P:response to stress; F:DNA binding; P:cellular protein modification process; F:nucleotide binding; ; C:nucleus	EC:2.7.7.7
qs_c109977	alpha-glucan water chloroplastic-like	194	20	8.21481e-23	0.984	12	F:kinase activity; C:mitochondrion; F:binding; P:response to biotic stimulus; C:plastid; P:carbohydrate metabolic process; P:cellular process; P:catabolic process; P:biological_process; F:nucleotide binding; P:response to stress; P:response to abiotic stimulus; F:protein binding; P:biosynthetic process; P:metabolic process	EC:2.7.13.3; EC:2.7.9.4
qs_c109999	serine threonine-protein phosphatase pp1-like	923	20	2.6149e-60	0.9245	4	P:cellular protein modification process; F:binding; F:hydrolase activity; P:response to stress	-
qs_c11	enhancer of mrna-decapping protein 4-like	467	20	2.01693e-65	0.8805	0	-
qs_c11001	probable mitochondrial saccharopine dehydrogenase-like oxidoreductase at5g39410-like	502	20	3.88624e-37	0.8035	1	C:intracellular; C:cytoplasm	-
qs_c110021	iron-binding protein	687	20	4.21331e-70	0.851	13	F:binding; P:metabolic process; P:response to stress; P:response to abiotic stimulus; P:biological_process; P:flower development; F:catalytic activity; P:cellular homeostasis; P:response to biotic stimulus; P:response to endogenous stimulus; P:transport; C:membrane; C:plastid; C:thylakoid; P:multicellular organismal development; P:photosynthesis	EC:1.16.3.1
qs_c11003	PREDICTED: uncharacterized protein LOC100261035	1162	20	7.34813e-107	0.636	0	-
qs_c110058	glycosyl hydrolase family 18 protein	471	20	1.34178e-47	0.6985	7	F:hydrolase activity; P:response to endogenous stimulus; P:carbohydrate metabolic process; P:catabolic process; C:cell wall; P:response to stress; P:response to abiotic stimulus	-
qs_c11008	protein	2256	20	4.02058e-157	0.769	2	F:transferase activity; P:metabolic process	EC:2.4.1.215; EC:2.4.1.203
qs_c110123	abc transporter c family member 9-like	447	20	1.82976e-67	0.8485	8	P:transport; P:cellular process; P:metabolic process; C:membrane; F:hydrolase activity; F:transporter activity; C:plasma membrane; P:nucleobase-containing compound metabolic process; P:catabolic process; F:nucleotide binding; F:catalytic activity; P:response to biotic stimulus	EC:1.3.1.74
qs_c11015	dna binding partial	464	3	0.0706238	0.7567	1	F:nucleic acid binding	-
qs_c11017	glucose-6-phosphate phosphate translocator chloroplastic-like	1479	20	6.51032e-149	0.9075	10	P:reproduction; P:biological_process; F:transporter activity; P:transport; C:membrane; P:photosynthesis; P:multicellular organismal development; C:vacuole; P:cellular component organization; P:cellular process; P:response to abiotic stimulus; P:response to biotic stimulus; C:plasma membrane; P:embryo development	-
qs_c110187	hypothetical protein SORBIDRAFT_04g002790	430	1	0.0466639	0.76	0	-
qs_c110192	mediator of dna damage checkpoint protein	472	20	1.29144e-57	0.8055	3	F:nucleic acid binding; F:transferase activity; P:DNA metabolic process	-
qs_c110194	PREDICTED: uncharacterized protein LOC100265672	183	2	7.33673e-05	0.86	0	-
qs_c1102	serrate rna effector molecule-like	2383	20	0	0.831	14	F:protein binding; F:binding; C:nucleoplasm; P:regulation of gene expression, epigenetic; P:nucleobase-containing compound metabolic process; C:plastid; C:nucleolus; C:cytosol; P:multicellular organismal development; F:DNA binding; F:sequence-specific DNA binding transcription factor activity; ; P:cell cycle; P:cellular protein modification process; P:cellular component organization; P:cellular p…	-
qs_c110202	histone acetyltransferase complex component	484	20	1.01607e-40	0.7115	5	P:response to stress; P:response to abiotic stimulus; F:DNA binding; F:transferase activity; C:nucleus; F:binding	-
qs_c110210	sucrose proton symporter	600	20	4.92247e-62	0.8435	6	P:response to external stimulus; P:response to stress; F:transporter activity; C:membrane; P:transport; P:cellular process	-
qs_c110211	unnamed protein product	495	20	4.32373e-09	0.9295	7	C:membrane; C:Golgi apparatus; P:cellular component organization; P:carbohydrate metabolic process; P:cellular process; C:plasma membrane; C:plastid; C:thylakoid	-
qs_c110215	n-acetyltransferase 9-like	467	20	1.71331e-42	0.8875	2	F:transferase activity; P:metabolic process	-
qs_c11022	tubby-like f-box protein 8-like	606	20	7.49811e-16	0.909	2	F:hydrolase activity; C:plasma membrane	-
qs_c110271	ap2 erf domain-containing transcription factor	689	20	6.92839e-38	0.6865	7	; F:DNA binding; P:biological_process; P:signal transduction; P:response to endogenous stimulus; F:sequence-specific DNA binding transcription factor activity; P:response to stress; C:nucleus	-
qs_c11028	uncharacterized loc101209189	998	20	4.87627e-105	0.766	4	P:cellular component organization; P:generation of precursor metabolites and energy; P:photosynthesis; C:plastid	-
qs_c110280	f-box identical	475	20	3.0974e-10	0.7175	1	F:ligase activity
qs_c110288	psbp-like protein chloroplastic-like	500	20	3.57914e-43	0.5885	5	C:membrane; C:thylakoid; P:metabolic process; P:cellular process; C:plastid	-
qs_c1103	uncharacterized loc101212209	3836	20	0	0.586	0	-
qs_c11030	---NA---	124	0			0	-
qs_c110349	thromboxane-a synthase-like	488	20	8.67526e-50	0.8725	3	F:binding; F:molecular_function; F:catalytic activity; P:metabolic process	EC:1.14.14.1
qs_c110359	protein	807	20	1.63518e-84	0.807	0	-
qs_c110363	cellulose synthase-like protein g3-like	542	20	5.90146e-41	0.8145	6	F:transferase activity; P:biosynthetic process; P:carbohydrate metabolic process; P:cellular process; C:membrane; P:cellular component organization	EC:2.4.1.12
qs_c110364	1-aminocyclopropane-1-carboxylate deaminase-like	412	20	7.50355e-37	0.7845	3	P:metabolic process; F:binding; F:catalytic activity	-
qs_c11037	dna binding	1112	20	4.40461e-142	0.7545	5	C:plasma membrane; F:protein binding; P:nucleobase-containing compound metabolic process; P:catabolic process; F:DNA binding	-
qs_c110371	anion exchanger family protein	865	20	1.76346e-123	0.875	5	F:transporter activity; C:plasma membrane; C:membrane; P:response to extracellular stimulus; P:cell communication; C:mitochondrion	-
qs_c1104	elongation factor 1-alpha	1550	20	0	0.8975	8	F:translation factor activity, nucleic acid binding; F:binding; F:transferase activity; C:intracellular; P:translation; P:nucleobase-containing compound metabolic process; P:catabolic process; F:hydrolase activity; F:nucleotide binding	EC:2.7.7.4
qs_c110401	gdsl esterase lipase	505	20	1.02283e-16	0.604	1	F:hydrolase activity	-
qs_c110402	pentatricopeptide repeat-containing protein	461	20	7.42194e-21	0.7915	2	F:molecular_function; P:biological_process
qs_c110406	probable lrr receptor-like serine threonine-protein kinase at2g23950-like	727	20	3.7447e-67	0.79	5	F:receptor activity; F:catalytic activity; P:cellular protein modification process; F:nucleotide binding; C:membrane; F:kinase activity	EC:2.7.11.0
qs_c110410	protein	405	20	2.17759e-28	0.896	1	C:cytoplasm	-
qs_c110412	potassium transporter 4-like	817	20	1.09436e-126	0.9095	9	F:transporter activity; P:biosynthetic process; P:cellular process; P:lipid metabolic process; P:carbohydrate metabolic process; P:secondary metabolic process; P:response to extracellular stimulus; P:cell communication; P:response to stress; C:membrane	-
qs_c110493	tho complex subunit 2-like	499	20	8.48792e-23	0.699	1	P:signal transduction	-
qs_c110504	protein	513	20	6.93126e-20	0.5745	0	-
qs_c11053	---NA---	236	0			0	-
qs_c110541	hypothetical protein VITISV_004143	534	20	3.07283e-35	0.603	0	-
qs_c11055	protein n-terminal asparagine amidohydrolase-like	782	20	3.11756e-109	0.7485	5	P:biosynthetic process; P:cellular protein modification process; P:signal transduction; P:response to endogenous stimulus; F:hydrolase activity	-
qs_c110571	kinesin-related protein	702	20	2.82357e-43	0.637	5	F:ATP binding; F:nucleotide binding; F:microtubule motor activity; P:microtubule-based movement; C:microtubule
qs_c110595	cytochrome c oxidase biogenesis protein cmc1-like protein	464	20	4.9065e-26	0.799	3	F:molecular_function; P:biological_process; C:cellular_component
qs_c110613	uncharacterized loc101203161	560	20	3.63267e-64	0.6645	2	P:biological_process; C:anchored to membrane
qs_c11063	uncharacterized loc101206794	1509	19	1.5274e-44	0.5721	3	F:molecular_function; P:biological_process; C:cellular_component
qs_c110640	-dihydroxy-3-keto-5-methylthiopentene dioxygenase 4	474	20	1.51865e-82	0.9215	6	C:cytoplasm; F:binding; P:biosynthetic process; ; F:catalytic activity; C:nucleus; P:metabolic process	EC:1.13.11.54
qs_c11067	protein chloroplastic-like	1155	20	0	0.8855	6	C:membrane; C:plastid; P:transport; P:cellular process; F:protein binding; P:cellular component organization	-
qs_c1107	pumilio homolog 24-like	2272	20	0	0.7755	5	P:nucleobase-containing compound metabolic process; C:cytosol; F:RNA binding; C:nucleolus; P:transport; P:cellular process	-
qs_c11070	glutathione transferase gst 23-like	967	20	4.1012e-103	0.8095	1	F:catalytic activity; F:transferase activity	EC:4.4.1.5
qs_c110701	u1 small nuclear ribonucleoprotein a-like	533	20	1.21892e-70	0.8425	2	F:nucleic acid binding; F:nucleotide binding	-
qs_c11072	conserved hypothetical protein	944	5	8.89825e-43	0.818	3	P:metabolic process; F:catalytic activity; F:binding; F:nucleotide binding	-
qs_c110735	f-box protein at5g65850-like	809	8	7.64888e-23	0.4813	0	-
qs_c110743	nuclease harbi1-like	468	20	2.18461e-13	0.5675	0	-
qs_c110753	ap2-like ethylene-responsive transcription factor plt2-like	541	20	4.89973e-65	0.854	8	P:cellular process; P:metabolic process; P:multicellular organismal development; ; F:DNA binding; P:cell differentiation; F:sequence-specific DNA binding transcription factor activity; F:catalytic activity; C:nucleus	EC:1.3.1.74
qs_c11077	dna binding protein	1294	20	1.48265e-112	0.6875	1	F:DNA binding
qs_c110778	btb poz domain-containing protein at2g30600-like	483	10	7.16818e-17	0.823	1	P:cellular process	-
qs_c110787	pfkb-like carbohydrate kinase family protein	477	20	3.02858e-35	0.7785	7	F:kinase activity; P:metabolic process; P:cellular process; P:reproduction; P:post-embryonic development; P:response to abiotic stimulus; F:nucleotide binding; F:catalytic activity	EC:4.2.1.93
qs_c11079	mitochondrial glycoprotein	535	20	7.52834e-31	0.678	1	C:mitochondrial matrix
qs_c11081	protein exordium like 5	1463	20	5.8102e-149	0.8465	2	F:molecular_function; P:biological_process
qs_c110813	g-type lectin s-receptor-like serine threonine-protein kinase at1g11330-like	269	20	6.7992e-13	0.856	4	P:pollen-pistil interaction; P:cellular protein modification process; F:nucleotide binding; F:kinase activity	EC:2.7.11.0
qs_c110826	folylpolyglutamate synthase	463	20	5.8183e-19	0.7415	10	C:cytosol; P:anatomical structure morphogenesis; P:cell differentiation; P:multicellular organismal development; P:cell growth; P:growth; F:catalytic activity; P:metabolic process; P:cellular process; P:biosynthetic process; ; F:nucleotide binding; C:plastid	EC:6.3.2.17
qs_c110845	sec7-like guanine nucleotide exchange family protein	511	20	6.07942e-26	0.7905	8	P:cell cycle; P:transport; P:cellular process; F:enzyme regulator activity; P:signal transduction; P:cellular component organization; P:response to abiotic stimulus; P:tropism; P:biological_process; C:plastid	-
qs_c11085	abc transporter g family member 23-like	978	20	2.15324e-121	0.87	6	F:hydrolase activity; F:transporter activity; P:nucleobase-containing compound metabolic process; P:catabolic process; F:nucleotide binding; C:membrane	EC:3.6.3.28
qs_c110854	expansin partial	595	20	7.04978e-90	0.8725	7	C:cell wall; P:cellular component organization; P:cellular process; C:extracellular region; C:membrane; P:response to abiotic stimulus; P:anatomical structure morphogenesis	-
qs_c11086	histone-lysine n-methyltransferase ashr1-like	1570	20	0	0.8175	4	F:binding; F:transferase activity; P:metabolic process; P:cellular process	EC:2.1.1.0
qs_c110862	cyclic nucleotide gated channel	528	20	2.85006e-40	0.8105	8	P:transport; P:cellular process; F:protein binding; F:transporter activity; C:membrane; P:biological_process; F:nucleotide binding; C:plasma membrane; P:biosynthetic process; P:cellular protein modification process; P:carbohydrate metabolic process	-
qs_c110866	ccp-like protein	505	20	1.13867e-26	0.5325	4	P:cytokinesis by cell plate formation; F:molecular_function; P:microtubule cytoskeleton organization; P:biological_process
qs_c110891	disease resistance response protein 206-like	582	20	1.1836e-21	0.685	0	-
qs_c110909	tpa: snrk sapk family protein kinase	476	20	1.40693e-30	0.773	5	P:response to stress; P:response to abiotic stimulus; P:cellular protein modification process; F:nucleotide binding; F:kinase activity	EC:2.7.11.0
qs_c11091	uncharacterized atp-dependent helicase -like	746	20	4.14673e-89	0.7115	8	F:binding; P:multicellular organismal development; P:regulation of gene expression, epigenetic; P:cellular process; P:carbohydrate metabolic process; P:metabolic process; P:biological_process; P:nucleobase-containing compound metabolic process; F:hydrolase activity; P:biosynthetic process; F:DNA binding; F:nucleotide binding	-
qs_c110911	u3 small nucleolar rna-associated protein 18 homolog	529	20	9.66112e-50	0.7185	0	-
qs_c110921	transcription factor myc2-like	339	20	1.19548e-20	0.7575	1	F:catalytic activity	-
qs_c110931	heat shock protein binding	328	7	4.14055e-12	0.7029	2	F:heat shock protein binding; P:response to stress
qs_c110950	protein	207	20	2.00008e-06	0.855	0	-
qs_c110953	phd-finger family expressed	476	20	1.07616e-50	0.855	3	F:DNA binding; C:cellular_component; F:binding;	-
qs_c110954	gmp synthase	524	20	3.84961e-13	0.864	7	F:hydrolase activity; P:biosynthetic process; ; P:nucleobase-containing compound metabolic process; F:catalytic activity; C:cytosol; P:metabolic process; P:cellular process; P:transport; F:nucleotide binding	EC:6.3.2.17; EC:6.3.5.2; EC:6.3.5.4
qs_c11097	calcium-dependent phosphotriesterase-like protein	1123	20	9.46503e-167	0.8015	1	C:endoplasmic reticulum	-
qs_c110986	predicted protein	488	8	3.61621e-36	0.7263	0	-
qs_c11099	peptide-n4-(n-acetyl-beta-glucosaminyl)asparagine amidase a-like	483	20	3.85707e-49	0.702	4	C:membrane; C:vacuole; C:cell wall; F:hydrolase activity	-
qs_c111	glucosamine-fructose-6-phosphate aminotransferase	2302	20	0	0.9195	9	P:biosynthetic process; P:carbohydrate metabolic process; P:cellular process; F:carbohydrate binding; P:protein metabolic process; P:catabolic process; P:cellular component organization; F:transferase activity; C:cytosol	EC:2.6.1.16
qs_c111004	probable f-box protein at4g22030-like	505	20	3.55344e-47	0.7705	0	-
qs_c111019	gdsl esterase lipase 5-like	485	20	1.59288e-27	0.6195	1	F:hydrolase activity	-
qs_c111056	udp-d-glucuronate 4-epimerase 2	520	20	9.40949e-99	0.8995	5	P:carbohydrate metabolic process; C:membrane; F:catalytic activity; F:binding; F:nucleotide binding; P:nucleobase-containing compound metabolic process	EC:5.1.3.6
qs_c111062	dna polymerase theta-like	478	20	1.72303e-67	0.786	9	P:DNA metabolic process; F:transferase activity; P:metabolic process; F:hydrolase activity; P:biosynthetic process; P:response to abiotic stimulus; P:post-embryonic development; F:DNA binding; F:nucleotide binding; C:nucleus	EC:2.7.7.7
qs_c111081	ifa binding protein	649	20	3.3906e-63	0.764	1	C:cytoplasm	-
qs_c1111	f-box family protein	1507	20	2.51693e-140	0.5985	1	C:plasma membrane	-
qs_c11111	eid1-like f-box protein 2-like	1291	20	2.77705e-159	0.9465	3	F:molecular_function; P:biological_process; C:cellular_component
qs_c111117	high affinity nitrate transporter -like	398	20	3.25251e-53	0.852	5	C:membrane; C:vacuole; C:plasma membrane; P:transport; P:cellular process; F:transporter activity	-
qs_c11112	transcription factor rax2-like	828	20	7.16251e-73	0.787	1	F:DNA binding	-
qs_c111127	cc-nbs-lrr resistance protein	495	20	2.31685e-40	0.732	3	F:hydrolase activity; P:response to stress; F:nucleotide binding	EC:3.6.1.15; EC:3.1.3.16
qs_c111135	tetratricopeptide repeat domain-containing protein	477	20	1.61497e-77	0.846	2	P:biological_process; C:cellular_component
qs_c111166	amidohydrolase ytcj-like	490	20	1.0863e-61	0.8245	4	F:hydrolase activity; C:cytoplasm; P:catabolic process;	EC:3.5.2.0
qs_c111167	pentatricopeptide repeat-containing protein at5g47460-like	479	20	8.87456e-75	0.758	3	F:molecular_function; P:biological_process; C:cellular_component
qs_c111183	ubiquitin carboxyl-terminal hydrolase 24-like	402	4	0.000269647	0.69	0	-
qs_c111185	cytochrome p450	467	12	0.00133386	0.8925	3	F:binding; F:molecular_function; P:metabolic process; F:catalytic activity	EC:1.14.13.71
qs_c111193	PREDICTED: uncharacterized protein LOC100243514	409	17	1.55878e-15	0.5594	0	-
qs_c1112	uncharacterized loc101219495	2302	20	7.1797e-162	0.668	2	C:vacuole; C:plasma membrane	-
qs_c11120	soluble inorganic pyrophosphatase	1680	20	1.76902e-130	0.9175	5	P:biological_process; F:hydrolase activity; C:cytoplasm; P:metabolic process; P:cellular process; F:binding	EC:3.6.1.1
qs_c111203	pentatricopeptide repeat-containing protein	507	20	2.70084e-69	0.7335	1	C:mitochondrion	-
qs_c111216	hypothetical protein TRIUR3_33786	485	20	3.75744e-29	0.801	1	C:nucleus	-
qs_c111223	esterase-like protein	394	20	2.32785e-67	0.858	3	P:metabolic process; F:hydrolase activity; C:mitochondrion	-
qs_c11123	nuclear transcription factor y subunit b-8-like	1029	20	1.00776e-91	0.8595	5	P:response to stress; P:response to abiotic stimulus; F:DNA binding; C:nucleus;	-
qs_c111249	50s ribosomal protein chloroplastic-like	491	20	1.5139e-56	0.8745	18	C:plastid; P:cellular protein modification process; P:reproduction; P:post-embryonic development; P:embryo development; C:ribosome; P:translation; P:cellular component organization; P:generation of precursor metabolites and energy; P:photosynthesis; P:cellular process; P:response to stress; P:response to biotic stimulus; P:response to abiotic stimulus; F:structural molecule activity; ; C:nucleus;…	-
qs_c111265	serine threonine-protein kinase at5g01020-like	441	20	2.49347e-11	0.965	9	C:cytoplasm; C:nucleolus; F:receptor activity; F:kinase activity; C:plasma membrane; P:cellular protein modification process; P:response to stress; P:response to biotic stimulus; F:nucleotide binding	EC:2.7.10.2; EC:2.7.11.0
qs_c111266	rna-directed dna polymerase	460	20	1.12325e-24	0.593	1	F:binding	-
qs_c11127	phosphatidylserine synthase 2-like	1612	20	0	0.949	7	C:membrane; C:endoplasmic reticulum; P:biosynthetic process; P:cellular process; P:lipid metabolic process; F:transferase activity; C:nucleus	EC:2.7.8.8
qs_c111272	ice binding	297	19	1.77614e-16	0.6758	3	F:molecular_function; P:biological_process; C:cellular_component
qs_c111273	phospholipid-transporting atpase 2-like	550	20	9.05576e-53	0.862	7	C:membrane; C:plasma membrane; F:hydrolase activity; F:transporter activity; F:nucleotide binding; P:transport; F:binding; P:metabolic process; C:Golgi apparatus	EC:3.6.3.1
qs_c1113	duf21 domain-containing protein at4g14240-like	1839	20	0	0.8695	1	C:mitochondrion	-
qs_c11130	alpha-amylase	1372	20	0	0.88	9	P:response to endogenous stimulus; F:binding; F:hydrolase activity; P:carbohydrate metabolic process; P:cellular process; P:catabolic process; P:transport; C:cytoplasm; C:extracellular region	EC:3.2.1.60; EC:3.2.1.1
qs_c11135	protein	1905	20	0	0.6985	0	-
qs_c111352	alpha galactosidase	469	20	6.57003e-21	0.7465	8	F:binding; P:carbohydrate metabolic process; P:anatomical structure morphogenesis; P:multicellular organismal development; P:flower development; P:transport; P:cellular process; C:cell wall; C:cytoplasm	EC:3.2.1.22
qs_c11136	glutamate synthase	425	20	3.90832e-43	0.9625	4	P:biosynthetic process; ; F:nucleotide binding; F:catalytic activity; F:binding; P:metabolic process	EC:1.4.1.14
qs_c111369	protein binding	511	20	7.37947e-60	0.8665	1	C:cellular_component
qs_c1114	dna repair helicase xpb1-like	2876	20	0	0.9365	8	C:cytoplasm; P:biological_process; P:response to abiotic stimulus; F:DNA binding; F:hydrolase activity; F:nucleotide binding; P:response to stress; P:DNA metabolic process; C:nucleus	-
qs_c11140	polyol transporter 2-like	455	20	2.39992e-24	0.8595	7	C:membrane; F:catalytic activity; C:Golgi apparatus; P:metabolic process; P:transport; P:cellular process; F:transporter activity	EC:1.3.1.74
qs_c111406	biotin protein	484	19	4.07942e-05	0.8105	2	P:cellular protein modification process; F:catalytic activity	EC:6.3.4.15
qs_c111420	conserved hypothetical protein	496	20	3.6347e-37	0.7035	3	F:molecular_function; P:biological_process; C:cellular_component
qs_c111430	deoxyribodipyrimidine photolyase family protein	491	20	6.23336e-28	0.785	4	F:nucleic acid binding; F:hydrolase activity; F:catalytic activity; P:response to stress; P:DNA metabolic process	-
qs_c111451	pentatricopeptide repeat-containing protein	813	20	2.64835e-86	0.7285	2	F:molecular_function; P:biological_process
qs_c11146	upf0392 protein rcom_0530710-like	1335	20	1.64053e-175	0.73	2	F:binding; C:membrane	-
qs_c111462	poly	586	20	1.29844e-40	0.8375	4	C:nucleus; F:DNA binding; F:transferase activity; P:cellular protein modification process	EC:2.4.2.30
qs_c111481	atp-dependent dna helicase q-like 3-like	511	20	4.85537e-48	0.91	5	; F:hydrolase activity; F:nucleotide binding; F:DNA binding; P:DNA metabolic process	-
qs_c11149	squamosa promoter-binding-like protein 1-like	3611	20	0	0.769	2	C:nucleus; F:DNA binding	-
qs_c111509	2-phytyl- -beta-naphthoquinone chloroplastic-like	647	20	2.57979e-111	0.827	3	P:metabolic process; P:cellular process; C:plastid; P:biosynthetic process	-
qs_c111519	short vegetative phase	576	20	8.65157e-56	0.9115	19	P:response to stress; P:cell differentiation; P:multicellular organismal development; P:signal transduction; P:response to endogenous stimulus; P:cellular protein modification process; P:response to biotic stimulus; F:nucleic acid binding; F:translation regulator activity; P:cellular component organization; P:cellular process; P:cell death; P:flower development; P:metabolic process; P:transport; …	-
qs_c11154	atp binding	1726	20	3.38106e-123	0.609	0	-
qs_c111541	retrotransposon expressed	365	20	5.3906e-30	0.6915	3	F:binding; F:hydrolase activity; P:metabolic process; F:nucleotide binding	-
qs_c11155	---NA---	474	0			0	-
qs_c111564	ribonucleases p mrp protein subunit	416	20	2.32363e-20	0.6605	3	P:tRNA 5'-leader removal; F:ribonuclease P activity; P:RNA processing
qs_c111568	---NA---	270	0			0	-
qs_c111573	gdp-mannose transporter gonst2-like	478	20	9.08374e-73	0.8755	4	F:transporter activity; P:transport; C:Golgi apparatus; C:membrane	-
qs_c1116	protein	2098	20	1.61868e-30	0.788	4	P:transport; P:cellular process; C:nucleus; C:plastid	-
qs_c11160	lrr receptor-like serine threonine-protein kinase gso2-like	1563	20	1.87059e-79	0.7025	3	F:kinase activity; P:phosphorylation; F:receptor activity
qs_c111604	sterol 3beta-glucosyltransferase	853	20	2.12339e-55	0.553	8	P:lipid metabolic process; P:biosynthetic process; P:cellular process; F:transferase activity; P:carbohydrate metabolic process; P:post-embryonic development; C:vacuole; C:membrane	EC:2.4.1.0
qs_c111613	protein	566	20	4.83084e-16	0.587	7	P:defense response; F:ADP binding; F:ATP binding; F:nucleotide binding; F:nucleoside-triphosphatase activity; F:hydrolase activity; F:phosphoprotein phosphatase activity
qs_c111621	outer envelope protein chloroplastic-like	625	20	3.41269e-85	0.892	6	F:binding; C:membrane; C:plastid; P:cellular protein modification process; C:cytosol; F:catalytic activity	EC:5.2.1.8
qs_c111622	alcatraz spatula-like protein	715	4	7.4423e-22	0.7125	1	P:regulation of transcription, DNA-dependent
qs_c111624	protein	491	20	1.92947e-76	0.89	15	F:motor activity; F:binding; P:protein metabolic process; P:cellular process; P:response to stress; C:cytoskeleton; P:transport; P:cellular component organization; P:response to abiotic stimulus; C:membrane; C:vacuole; F:nucleotide binding; C:mitochondrion; C:plastid; P:biological_process; C:ribosome; C:Golgi apparatus; C:plasma membrane	-
qs_c111628	lactation elevated protein 1-like	544	20	1.10271e-22	0.89	5	F:hydrolase activity; F:nucleotide binding; C:plastid; C:mitochondrion; F:protein binding	EC:3.6.1.3
qs_c11167	uncharacterized loc101222453 isoform 1	1050	20	6.99291e-82	0.8395	1	C:plasma membrane	-
qs_c111677	pentatricopeptide repeat-containing protein at2g37310-like	652	20	1.83347e-83	0.786	2	P:biological_process; C:cellular_component
qs_c111687	o-acyltransferase wsd1	691	20	1.91874e-38	0.7475	5	P:biosynthetic process; P:cellular process; P:lipid metabolic process; F:transferase activity; C:endoplasmic reticulum	EC:2.3.1.20; EC:2.3.1.75
qs_c1117	low quality protein: uncharacterized loc101206874	2116	20	6.24109e-161	0.709	2	F:molecular_function; P:biological_process
qs_c111706	ubiquitin-like protein	477	20	7.21046e-19	0.8395	1	F:molecular_function
qs_c11171	flavonol 3-	1186	20	1.57279e-113	0.7205	1	F:transferase activity	EC:2.8.2.24
qs_c11173	probable adenylate kinase chloroplastic-like	956	20	4.43184e-141	0.917	8	P:nucleobase-containing compound metabolic process; F:kinase activity; P:multicellular organismal development; P:biosynthetic process; ; F:nucleotide binding; C:plastid; C:nucleus	EC:2.7.4.3
qs_c111730	hypothetical protein VITISV_027357	587	20	9.44512e-56	0.712	1	F:binding	-
qs_c111735	---NA---	532	0			0	-
qs_c111758	receptor-like protein 12-like	521	20	8.99694e-46	0.6655	1	F:catalytic activity	-
qs_c111759	5 -nucleotidase domain-containing protein ddb_g0275467-like	685	20	1.25999e-53	0.7865	3	F:binding; C:mitochondrion; F:hydrolase activity	EC:3.1.3.5
qs_c11176	PREDICTED: uncharacterized protein LOC100255664	1090	20	2.83567e-113	0.6335	3	P:response to endogenous stimulus; P:cellular process; P:signal transduction; C:nucleus	-
qs_c11177	mechanosensitive ion channel protein mitochondrial-like	1251	20	0	0.872	4	C:membrane; C:plastid; P:transport; P:cellular process	-
qs_c111790	probable leucine-rich repeat receptor-like serine threonine-protein kinase at3g14840-like	514	20	3.66778e-51	0.7815	5	P:metabolic process; F:nucleotide binding; P:cellular protein modification process; P:signal transduction; F:kinase activity; F:signal transducer activity; F:catalytic activity	EC:2.7.11.25; EC:1.3.1.74
qs_c111802	alcohol dehydrogenase-like 7-like	461	20	7.72138e-11	0.899	3	F:binding; F:catalytic activity; P:metabolic process	-
qs_c111803	chloride channel protein clc-a	495	20	1.17931e-05	0.8695	10	P:transport; P:cellular process; F:transporter activity; P:cell growth; P:carbohydrate metabolic process; C:membrane; P:response to extracellular stimulus; P:cell communication; P:response to stress; C:vacuole; P:biological_process; P:cellular homeostasis	-
qs_c11183	alpha- -mannosyltransferase alg2-like	1496	20	0	0.878	2	F:transferase activity; P:biosynthetic process	-
qs_c11187	coatomer subunit beta -2-like	626	20	6.51105e-106	0.883	13	P:transport; P:cellular process; C:membrane; C:Golgi apparatus; C:cytosol; P:protein metabolic process; P:catabolic process; P:cellular component organization; F:kinase activity; P:biosynthetic process; P:lipid metabolic process; P:carbohydrate metabolic process; F:structural molecule activity	EC:2.7.11.7
qs_c111872	cofactor assembly of complex c	621	20	3.32889e-52	0.6995	3	P:cellular component organization; P:cellular process; C:plastid	-
qs_c111876	cysteine synthase 2-like	511	20	1.07537e-26	0.548	2	; F:catalytic activity	-
qs_c111878	protein	498	10	3.46473e-11	0.65	3	F:molecular_function; P:biological_process; C:cellular_component
qs_c111890	pinus taeda anonymous locus 0_12238_01 genomic sequence	661	20	1.17044e-34	0.7185	9	F:transporter activity; P:transport; P:generation of precursor metabolites and energy; P:nucleobase-containing compound metabolic process; P:biosynthetic process; C:plastid; F:catalytic activity; F:nucleotide binding; C:membrane	-
qs_c111903	xyloglucan endotransglucosylase hydrolase	697	20	1.06149e-100	0.9095	8	P:response to stress; P:response to abiotic stimulus; F:transferase activity; C:cell wall; P:carbohydrate metabolic process; P:cellular process; F:hydrolase activity; C:extracellular region	EC:2.4.1.207; EC:3.2.1.151
qs_c11191	PREDICTED: uncharacterized protein LOC101306958	682	20	4.17703e-72	0.787	1	C:plastid
qs_c111917	serine threonine-protein phosphatase bsl2-like	478	20	6.72243e-12	0.98	4	C:cytosol; F:hydrolase activity; F:binding; C:plasma membrane	-
qs_c111918	mate efflux family protein dtx1-like	477	20	1.42293e-79	0.8505	4	P:transport; P:cellular process; F:transporter activity; C:plasma membrane	-
qs_c11192	lycopene beta-cyclase	677	20	2.32405e-113	0.977	5	F:catalytic activity; P:biosynthetic process; P:cellular process; P:secondary metabolic process; P:lipid metabolic process	-
qs_c111944	phosphate transporter pho1 homolog 3-like	468	20	1.10142e-44	0.833	1	C:membrane	-
qs_c111983	low quality protein: ankyrin repeat-containing protein at3g12360-like	484	20	2.91698e-22	0.703	0	-
qs_c1120	polygalacturonase-inhibiting protein	1163	20	2.96276e-147	0.8405	2	C:cell wall; C:extracellular region	-
qs_c112005	beta-amylase 8-like	711	20	3.83909e-27	0.871	4	P:carbohydrate metabolic process; P:catabolic process; F:hydrolase activity; F:binding	EC:3.2.1.2
qs_c112025	pumilio homolog 24-like	575	17	3.80367e-06	0.8471	2	C:nucleolus; F:RNA binding	-
qs_c112028	dihydrodipicolinate synthase	434	20	5.0365e-56	0.9355	5	P:biosynthetic process; P:cellular process; ; C:plastid; F:catalytic activity	EC:4.2.1.52
qs_c11205	protein	2032	20	0	0.8915	3	F:nucleotide binding; P:cellular protein modification process; F:kinase activity	EC:2.7.11.0
qs_c112053	serine carboxypeptidase-like 42-like	460	20	9.77701e-19	0.82	4	F:hydrolase activity; C:cell wall; P:protein metabolic process; P:catabolic process	EC:3.4.16.0
qs_c112058	uncharacterized loc101208223	432	18	8.80255e-20	0.7189	2	F:zinc ion binding; C:intracellular
qs_c112078	golgi snare 12 protein	568	20	1.17979e-32	0.819	11	C:cytosol; C:membrane; P:biosynthetic process; P:carbohydrate metabolic process; P:cellular process; C:Golgi apparatus; F:protein binding; P:transport; P:response to endogenous stimulus; P:cellular component organization; C:vacuole	-
qs_c112079	myb family transcription factor	595	20	7.60645e-30	0.929	1	F:DNA binding	-
qs_c11208	alkaline alpha galactosidase i	476	20	8.30723e-23	0.8305	10	P:biosynthetic process; P:carbohydrate metabolic process; P:cellular process; P:response to stress; F:RNA binding; P:DNA metabolic process; F:kinase activity; P:response to abiotic stimulus; F:transferase activity; F:hydrolase activity; P:response to endogenous stimulus; C:plastid	EC:2.4.1.82; EC:3.2.1.0; EC:2.7.7.49; EC:2.4.1.67
qs_c112096	pi-plc x domain-containing protein at5g67130-like	478	20	9.83099e-46	0.828	3	P:lipid metabolic process; C:cytoplasm; F:hydrolase activity	-
qs_c1121	amino acid permease 2	1726	20	0	0.885	11	P:transport; P:response to stress; P:cell death; F:transporter activity; P:biological_process; P:response to abiotic stimulus; C:intracellular; P:biosynthetic process; ; P:secondary metabolic process; P:cellular process; P:cellular homeostasis; C:plasma membrane	-
qs_c112101	pentatricopeptide repeat-containing protein chloroplastic-like	526	20	1.92976e-22	0.741	0	-
qs_c11212	rna polymerase core protein	542	20	4.0476e-45	0.754	6	F:transferase activity; ; F:DNA binding; F:catalytic activity; F:nucleotide binding; C:intracellular; P:DNA metabolic process	EC:2.7.7.6; EC:5.99.1.3
qs_c112120	centromere-associated protein e-like	486	20	1.88873e-32	0.5935	7	P:cellular process; P:cellular component organization; P:cellular protein modification process; P:regulation of gene expression, epigenetic; ; P:cell cycle; P:metabolic process; P:DNA metabolic process; P:biosynthetic process	-
qs_c112125	s-adenosylmethionine-dependent methyltransferase domain-containing protein	608	20	8.19758e-68	0.889	3	F:transferase activity; P:metabolic process; P:cellular process	EC:2.1.1.0
qs_c112176	myotubularin-related protein 2-like	468	20	3.0456e-52	0.864	9	P:carbohydrate metabolic process; P:cellular process; F:hydrolase activity; C:intracellular; P:response to stress; P:response to biotic stimulus; P:transport; P:post-embryonic development; P:biosynthetic process	EC:3.1.3.64; EC:3.1.3.48
qs_c11219	anthocyanidin 3-o-glucosyltransferase 5-like	1878	20	2.60108e-158	0.678	1	F:transferase activity	EC:2.4.1.0
qs_c1122	125 kda kinesin-related	3626	20	0	0.9025	5	P:cellular process; C:plasma membrane; F:nucleotide binding; F:motor activity; C:cytoskeleton	-
qs_c11220	zinc finger ccch domain-containing protein 31	699	20	4.63495e-61	0.7755	6	P:catabolic process; P:cellular process; F:hydrolase activity; F:nucleic acid binding; P:nucleobase-containing compound metabolic process; F:nucleotide binding; C:plastid; F:binding	-
qs_c112211	cohesin subunit	437	18	1.20389e-13	0.6878	3	P:metabolic process; P:cellular process; P:regulation of gene expression, epigenetic; P:cellular component organization; P:cell cycle	-
qs_c112214	60s ribosomal protein l7-4	648	11	3.4349e-07	0.8436	9	C:nucleolus; C:vacuole; F:structural molecule activity; C:plasma membrane; C:cell wall; C:ribosome; C:cytosol; C:plastid; P:translation	-
qs_c11222	lrr receptor-like serine threonine-protein kinase fls2-like	785	20	7.30415e-70	0.716	2	P:metabolic process; F:catalytic activity	-
qs_c112227	p-loop containing nucleoside triphosphate hydrolase domain and clp-n motif-containing protein	492	20	1.00638e-28	0.673	1	F:nucleotide binding	-
qs_c112228	pentatricopeptide repeat-containing protein at4g22760-like	586	20	3.66275e-71	0.79	1	P:biological_process
qs_c11224	serine arginine-rich splicing factor 33-like	1240	20	7.7925e-17	0.943	3	F:protein binding; F:nucleic acid binding; F:nucleotide binding	-
qs_c112242	rna binding	324	1	4.6137e-05	0.55	1	F:binding	-
qs_c11225	tld-domain containing nucleolar protein	485	20	1.11217e-39	0.714	5	P:transport; P:cellular process; P:anatomical structure morphogenesis; P:cellular component organization; P:cell growth; C:nucleus	-
qs_c112251	gpi ethanolamine phosphate transferase 3-like	467	20	1.24364e-20	0.7335	4	P:biosynthetic process; P:cellular protein modification process; P:lipid metabolic process; F:transferase activity	-
qs_c112256	probable protein phosphatase 2c 8-like	665	20	4.37361e-19	0.562	1	F:catalytic activity	-
qs_c112265	peroxidase 17-like	711	20	4.79616e-48	0.8085	8	P:multicellular organismal development; P:growth; P:anatomical structure morphogenesis; P:response to stress; F:binding; F:catalytic activity; C:cytosol; P:metabolic process	EC:1.11.1.7
qs_c11227	cyclin a-like protein	1783	20	0	0.815	6	P:cell cycle; P:multicellular organismal development; P:cellular process; F:protein binding; P:metabolic process; C:cytoplasm; C:nucleus	-
qs_c112272	inositol hexakisphosphate and diphosphoinositol-pentakisphosphate kinase 2	440	1	4.84416e-05	0.73	0	-
qs_c11229	PREDICTED: uncharacterized protein LOC100781720	706	2	2.79996e-05	0.9	0	-
qs_c112291	nitrate transporter	606	20	8.76251e-24	0.8875	4	C:membrane; F:transporter activity; C:plasma membrane; P:transport; P:cellular process	-
qs_c112298	protein	450	14	3.90479e-40	0.8036	3	F:molecular_function; P:biological_process; C:cellular_component
qs_c1123	PREDICTED: uncharacterized protein LOC100256572	992	20	1.20695e-24	0.8505	2	F:molecular_function; P:biological_process
qs_c112314	anaphase-promoting complex subunit 6-like	555	20	1.22565e-42	0.8915	13	P:regulation of gene expression, epigenetic; ; P:cellular component organization; F:protein binding; P:DNA metabolic process; P:cell cycle; P:cellular process; P:cellular protein modification process; P:biosynthetic process; P:response to stress; P:anatomical structure morphogenesis; P:cell growth; P:multicellular organismal development; P:cell differentiation; P:reproduction; P:nucleobase-contai…	-
qs_c112323	uncharacterized loc101222625	463	20	2.75314e-39	0.8325	1	C:plastid	-
qs_c11234	transcription factor bhlh140-like	1286	20	1.44007e-171	0.761	11	P:cellular component organization; P:response to stress; P:DNA metabolic process; P:carbohydrate metabolic process; P:cellular process; P:response to abiotic stimulus; P:nucleobase-containing compound metabolic process; P:cell cycle; ; P:metabolic process; F:hydrolase activity; P:catabolic process; P:biosynthetic process; F:sequence-specific DNA binding transcription factor activity	EC:3.6.2.1
qs_c112341	uncharacterized loc101215663	397	20	1.06062e-28	0.688	0	-
qs_c112344	translation initiation factor eif-2b subunit gamma-like	422	20	7.70229e-37	0.733	2	P:biosynthetic process; F:transferase activity	-
qs_c112346	bifunctional phosphatase chloroplastic-like	529	20	4.19481e-27	0.9215	6	F:hydrolase activity; P:cellular process; P:lipid metabolic process; P:metabolic process; P:biosynthetic process; ; C:plastid	EC:3.1.3.15; EC:3.1.3.7; EC:3.1.3.25
qs_c11235	serine threonine-protein kinase srk2b-like	1670	20	0	0.966	3	F:nucleotide binding; P:cellular protein modification process; F:kinase activity	EC:2.7.11.0
qs_c112352	hva22-like protein e-like	476	20	1.20164e-27	0.8215	1	C:membrane	-
qs_c112368	copii coat assembly protein sec16	616	20	1.21431e-11	0.6905	3	P:transport; P:cellular component organization; P:cellular process	-
qs_c112374	probable carboxylesterase 18-like	516	20	8.09342e-58	0.7555	2	P:metabolic process; F:hydrolase activity	-
qs_c11238	protein tornado 1-like	936	20	5.99889e-128	0.816	12	P:transport; P:cellular component organization; P:cellular process; P:cell growth; F:transporter activity; P:carbohydrate metabolic process; P:multicellular organismal development; C:cytosol; C:membrane; C:nuclear envelope; P:biosynthetic process; P:cellular protein modification process; P:anatomical structure morphogenesis	-
qs_c112380	peptide nitrate transporter at2g37900-like	609	20	4.68261e-57	0.869	3	C:membrane; P:transport; C:plasma membrane; F:transporter activity	-
qs_c11239	kinetochore protein ndc80 homolog	507	20	5.59212e-72	0.8335	8	P:cell cycle; P:flower development; P:anatomical structure morphogenesis; P:biosynthetic process; P:DNA metabolic process; P:cellular component organization; P:cellular protein modification process; P:cellular process; P:regulation of gene expression, epigenetic	-
qs_c1124	early nodulin-like protein 1-like	771	20	6.41829e-75	0.7525	2	C:membrane; F:binding; F:molecular_function	-
qs_c11241	e3 ubiquitin-protein ligase xbat35	450	20	1.02014e-36	0.7625	5	C:cytoplasm; P:cellular protein modification process; F:catalytic activity; C:nucleus; F:binding	EC:6.3.2.19
qs_c112417	protein srg1-like	535	20	6.57614e-49	0.7755	2	P:metabolic process; F:catalytic activity	EC:1.14.11.0
qs_c112420	hypothetical protein VITISV_018153	481	9	3.97088e-05	0.6322	0	-
qs_c112424	ap2 erf domain-containing transcription factor	645	20	5.44984e-15	0.7515	4	F:sequence-specific DNA binding transcription factor activity; F:DNA binding; C:nucleus;	-
qs_c11243	protein	2493	20	0	0.826	6	P:transport; P:biosynthetic process; P:cellular protein modification process; P:carbohydrate metabolic process; P:response to abiotic stimulus; P:tropism	-
qs_c112431	dna polymerase zeta subunit	672	20	8.36783e-22	0.6545	7	F:binding; P:response to stress; P:DNA metabolic process; P:response to abiotic stimulus; P:biosynthetic process; P:cellular process; C:intracellular; F:transferase activity	-
qs_c112433	transducin wd40 domain-containing protein	580	20	8.86585e-22	0.7345	1	C:plastid	-
qs_c112438	mitogen-activated protein kinase 9-like	709	20	4.77622e-37	0.7615	9	F:kinase activity; F:signal transducer activity; C:cytosol; P:cellular protein modification process; C:mitochondrion; F:nucleotide binding; P:signal transduction; P:response to endogenous stimulus; C:nucleus	EC:2.7.11.24
qs_c11246	udp-glycosyltransferase-like protein	517	20	1.70711e-44	0.8605	6	P:biosynthetic process; P:cellular process; P:lipid metabolic process; F:transferase activity; C:Golgi apparatus; P:response to stress	-
qs_c112463	tmv resistance protein n-like	466	20	1.80661e-32	0.7325	2	P:defense response; F:ADP binding
qs_c112465	6-phosphofructo-2-kinase fructose- -bisphosphatase-like	470	20	2.09552e-39	0.897	7	P:carbohydrate metabolic process; P:cellular process; F:hydrolase activity; F:kinase activity; C:plasma membrane; P:metabolic process; F:nucleotide binding; C:cytosol	EC:3.1.3.46; EC:2.7.1.105
qs_c112468	probable alpha-amylase 2-like	525	20	2.48992e-16	0.8785	4	F:hydrolase activity; P:carbohydrate metabolic process; C:extracellular region; F:binding	EC:3.2.1.60; EC:3.2.1.1
qs_c112476	trichome birefringence-like 13 protein	517	20	6.96848e-42	0.896	2	C:mitochondrion; C:Golgi apparatus	-
qs_c11249	nadp-dependent d-sorbitol-6-phosphate dehydrogenase-like	1246	20	0	0.8975	3	P:biological_process; C:cytosol; P:metabolic process; F:catalytic activity	EC:1.1.1.200
qs_c112499	Uncharacterized protein TCM_002268	386	1	0.00316474	0.84	0	-
qs_c11250	f-box protein skip19	1219	20	2.16373e-84	0.6715	4	P:protein metabolic process; P:catabolic process; P:cellular process; F:catalytic activity	-
qs_c112503	acetyl-coenzyme a carboxylase carboxyl transferase	740	8	2.52987e-38	0.7675	5	P:biosynthetic process; P:cellular process; P:lipid metabolic process; C:cytoplasm; F:catalytic activity	EC:6.4.1.2
qs_c112513	pentatricopeptide repeat-containing protein at4g17616-like	435	20	2.5608e-45	0.729	1	C:mitochondrion	-
qs_c112520	clp protease proteolytic subunit	762	20	8.12714e-36	0.951	5	F:hydrolase activity; F:nucleotide binding; C:plastid; P:protein metabolic process; P:catabolic process	EC:3.4.21.0
qs_c112524	vascular protein	700	20	7.0349e-25	0.612	2	C:cytoplasm; C:plasma membrane	-
qs_c11255	probable inactive purple acid phosphatase 28-like	848	20	4.50994e-110	0.8045	2	C:cytoplasm; F:hydrolase activity	EC:3.1.3.2
qs_c112550	abc transporter family protein	494	20	2.17875e-24	0.914	8	P:transport; P:cellular process; C:membrane; F:hydrolase activity; F:transporter activity; C:vacuole; P:nucleobase-containing compound metabolic process; P:catabolic process; P:biological_process; F:nucleotide binding; C:plasma membrane	-
qs_c112554	set domain protein	407	20	2.27383e-54	0.828	1	P:biological_process
qs_c112562	heparan-alpha-glucosaminide n-acetyltransferase-like	510	20	2.29296e-21	0.822	1	F:transferase activity	-
qs_c11261	major facilitator protein	462	20	8.6097e-53	0.797	1	C:membrane	-
qs_c112622	protein	938	20	1.2516e-67	0.682	1	F:DNA binding	-
qs_c112624	protein far1-related sequence 5-like	705	20	3.94089e-79	0.5625	1	F:zinc ion binding
qs_c112627	phospholipase ddhd1-like	489	20	3.95886e-10	0.928	7	F:binding; C:membrane; C:vacuole; P:response to abiotic stimulus; P:tropism; P:cellular component organization; P:cellular process; P:response to external stimulus	-
qs_c112637	PREDICTED: uncharacterized protein LOC100816575	444	20	1.18389e-36	0.756	5	F:molecular_function; P:biological_process; C:cellular_component; C:apoplast; P:trichome morphogenesis
qs_c11265	thioredoxin-related transmembrane protein 2-like	901	20	7.73513e-94	0.764	1	C:integral to membrane
qs_c112652	3-phosphoinositide-dependent protein kinase 1-like	793	20	1.9301e-60	0.74	6	P:cellular protein modification process; F:lipid binding; F:nucleotide binding; F:protein binding; F:kinase activity; P:metabolic process; P:cellular process; C:plasma membrane	-
qs_c112660	disease resistance protein at3g14460	494	20	2.71633e-48	0.729	0	-
qs_c112698	low quality protein: uncharacterized loc101218984	505	14	4.94375e-27	0.6593	0	-
qs_c1127	atp-dependent clp protease proteolytic subunit chloroplastic-like	1028	20	6.53472e-132	0.8935	16	C:plastid; P:cellular protein modification process; F:hydrolase activity; P:cellular component organization; P:generation of precursor metabolites and energy; P:photosynthesis; P:biosynthetic process; P:carbohydrate metabolic process; P:cellular process; P:lipid metabolic process; C:cytosol; P:multicellular organismal development; P:protein metabolic process; P:catabolic process; ; C:membrane; C:…	EC:3.4.21.0
qs_c112713	PREDICTED: uncharacterized protein LOC101295015	477	7	4.98219e-16	0.6186	0	-
qs_c112721	trna (guanine -n2)-methyltransferase homolog	503	20	1.89638e-88	0.935	6	F:nucleic acid binding; C:intracellular; P:transport; P:cellular component organization; P:cellular process; P:metabolic process; F:transferase activity; P:nucleobase-containing compound metabolic process	EC:2.1.1.0
qs_c112728	elongation factor-like protein	516	20	3.77043e-15	0.6705	5	C:intracellular; P:nucleobase-containing compound metabolic process; P:catabolic process; F:hydrolase activity; F:nucleotide binding	-
qs_c11275	pentatricopeptide repeat-containing protein	609	20	6.17195e-93	0.786	4	P:transport; P:cellular process; C:membrane; F:transporter activity	-
qs_c112757	probable lrr receptor-like serine threonine-protein kinase at3g47570-like	516	20	4.36969e-24	0.61	3	F:binding; F:kinase activity; P:metabolic process	-
qs_c112769	glucan synthase-like 3	232	20	1.54657e-14	0.8085	10	P:cellular protein modification process; P:cellular component organization; P:cellular process; C:cytoplasm; C:plasma membrane; P:biosynthetic process; P:carbohydrate metabolic process; P:multicellular organismal development; P:cell cycle; P:reproduction; P:post-embryonic development; F:transferase activity	EC:2.4.1.34
qs_c112770	nbs-lrr resistance protein	429	20	4.45424e-33	0.6515	0	-
qs_c112773	pyrophosphatase ppax	546	20	1.33385e-35	0.615	3	C:cytosol; F:hydrolase activity; C:plasma membrane	-
qs_c1128	serine threonine-protein kinase srpk-like	2144	20	0	0.8655	4	P:response to stress; P:cellular protein modification process; F:kinase activity; F:nucleotide binding	EC:2.7.12.1; EC:2.7.11.0
qs_c112803	f-box family protein	500	20	4.04176e-36	0.766	0	-
qs_c11282	uncharacterized loc101222087	543	19	3.7566e-43	0.6889	1	P:biological_process	-
qs_c112836	protein zeu1	200	20	5.71332e-09	0.722	6	C:cytosol; C:mitochondrion; F:kinase activity; C:nucleoplasm; P:metabolic process; P:cellular process	EC:2.7.4.9
qs_c112863	f-box kelch-repeat protein at3g61590-like	346	20	3.4692e-29	0.5915	0	-
qs_c112866	trna isopentenyltransferase	490	20	3.82879e-35	0.71	5	C:cytosol; F:binding; F:transferase activity; P:nucleobase-containing compound metabolic process; F:nucleotide binding; P:biosynthetic process; P:cellular process	EC:2.5.1.27; EC:2.5.1.75
qs_c112868	abc transporter g family member 11-like	679	20	5.26766e-141	0.951	11	C:plasma membrane; F:hydrolase activity; F:transporter activity; P:response to stress; P:response to abiotic stimulus; P:response to external stimulus; P:nucleobase-containing compound metabolic process; P:catabolic process; P:transport; F:nucleotide binding; P:response to endogenous stimulus	EC:3.6.3.28
qs_c112871	probable inactive receptor kinase at4g23740-like	535	20	1.04504e-47	0.764	7	P:cellular protein modification process; F:kinase activity; C:membrane; P:multicellular organismal development; P:growth; P:signal transduction; F:catalytic activity; F:nucleotide binding; C:plasma membrane	EC:2.7.11.0
qs_c112872	superoxide dismutase	507	20	1.77069e-97	0.9175	11	P:response to abiotic stimulus; P:response to stress; F:binding; P:metabolic process; C:intracellular; C:mitochondrion; P:nucleobase-containing compound metabolic process; P:cellular process; F:catalytic activity; C:plastid; P:biological_process; P:cellular component organization; C:thylakoid; ; C:plasma membrane	EC:1.15.1.1
qs_c11288	acyl-coenzyme a thioesterase mitochondrial-like	455	20	9.16728e-51	0.8895	2	C:peroxisome; F:hydrolase activity	EC:3.1.2.20
qs_c112887	glucan endo- -beta-glucosidase	408	20	4.41227e-38	0.8845	4	C:membrane; P:carbohydrate metabolic process; F:hydrolase activity; F:binding	EC:3.2.1.39
qs_c112890	pentatricopeptide repeat-containing protein at1g08070-like	644	20	1.34553e-42	0.7645	2	C:cytoplasm; C:membrane	-
qs_c11290	cation proton exchanger	449	20	3.33878e-37	0.6955	1	P:transport	-
qs_c11292	atp binding	281	20	2.00924e-28	0.765	2	F:hydrolase activity; F:nucleotide binding	EC:3.6.4.3
qs_c112926	ribose-phosphate pyrophosphokinase mitochondrial-like	477	20	1.49325e-15	0.905	6	P:nucleobase-containing compound metabolic process; P:biosynthetic process; F:kinase activity; C:plasma membrane; P:metabolic process; P:cellular process; F:transferase activity; F:nucleotide binding; F:binding; C:mitochondrion	EC:2.7.6.1
qs_c112932	protein	639	20	6.9857e-59	0.768	2	P:RNA processing; C:intracellular
qs_c112941	protein	653	20	2.04604e-17	0.5935	1	F:catalytic activity	-
qs_c112957	sister chromatid cohesion protein dcc1-like	517	20	1.9984e-15	0.848	1	F:binding	-
qs_c11296	phospholipase a lcat3-like	1374	20	0	0.8625	3	C:mitochondrion; F:transferase activity; P:lipid metabolic process	EC:2.3.1.43
qs_c112975	golgin candidate 4-like	520	20	7.91613e-29	0.711	1	C:Golgi apparatus
qs_c113	c3hc4-type ring finger protein	1904	20	0	0.658	1	F:binding	-
qs_c11301	rhomboid family protein	456	20	2.02348e-27	0.8725	7	P:cellular process; P:lipid metabolic process; F:hydrolase activity; C:membrane; P:protein metabolic process; P:catabolic process; C:plastid	EC:3.4.21.0
qs_c113023	serine carboxypeptidase-like 33-like	485	20	8.21334e-29	0.7435	3	F:hydrolase activity; P:protein metabolic process; P:catabolic process	EC:3.4.16.0
qs_c113027	cucumber peeling cupredoxin-like	557	20	1.29379e-32	0.7575	1	F:binding; F:molecular_function	-
qs_c113035	homogentisate phytyltransferase chloroplastic-like	475	20	2.10125e-40	0.9385	14	P:multicellular organismal development; F:transferase activity; C:plastid; P:biosynthetic process; P:cellular process; P:lipid metabolic process; P:secondary metabolic process; F:protein binding; P:anatomical structure morphogenesis; P:flower development; C:membrane; F:transporter activity; C:nuclear envelope; P:transport; P:regulation of gene expression, epigenetic	EC:2.5.1.1
qs_c113039	phosphatidylinositol n-acetylglucosaminyltransferase subunit p-like	395	20	3.19274e-23	0.833	2	F:transferase activity; C:nucleus	EC:2.4.1.198
qs_c113069	r2r3-myb transcription	403	20	3.50069e-35	0.6125	1	F:DNA binding	-
qs_c11307	nuclear pore complex protein nup155-like	1101	20	0	0.921	9	F:structural molecule activity; P:nucleobase-containing compound metabolic process; C:nucleolus; F:transporter activity; C:plasma membrane; C:membrane; C:nuclear envelope; P:transport; P:cellular process; F:protein binding; C:plastid	-
qs_c11309	homeobox-leucine zipper protein athb-8-like	2731	20	0	0.936	10	; P:reproduction; P:anatomical structure morphogenesis; P:post-embryonic development; P:embryo development; P:cell differentiation; F:DNA binding; P:response to endogenous stimulus; P:multicellular organismal development; F:sequence-specific DNA binding transcription factor activity; P:cellular process; C:nucleus	-
qs_c113097	multidrug resistance	464	20	7.94166e-54	0.8535	4	P:transport; P:cellular process; C:membrane; F:transporter activity	-
qs_c11311	protein	1418	20	1.20319e-52	0.6575	4	P:cellular component organization; P:generation of precursor metabolites and energy; P:photosynthesis; C:plastid	-
qs_c113110	sugar transport protein 14-like	475	20	3.23972e-36	0.888	7	C:cytoplasm; C:plasma membrane; P:transport; F:transporter activity; P:cellular process; F:catalytic activity; C:membrane; P:metabolic process	EC:1.3.1.74
qs_c113123	disease resistance rpp13-like protein 4-like	718	20	5.78501e-43	0.7695	1	F:nucleotide binding	-
qs_c11314	pattern formation protein emb30-like	463	20	3.35594e-68	0.8895	18	P:multicellular organismal development; F:protein binding; P:cell cycle; P:anatomical structure morphogenesis; P:cell differentiation; P:signal transduction; P:reproduction; P:post-embryonic development; P:embryo development; P:cellular component organization; P:cellular process; P:flower development; P:biosynthetic process; P:carbohydrate metabolic process; P:protein metabolic process; P:catabol…	-
qs_c113147	pentatricopeptide repeat-containing protein at5g02860-like	445	20	7.92235e-70	0.8425	1	C:plastid	-
qs_c11315	probable aminotransferase acs12-like	2105	20	0	0.882	4	F:transferase activity; F:binding; P:biosynthetic process; ; F:catalytic activity	EC:2.6.1.57; EC:2.6.1.1; EC:4.4.1.14
qs_c113163	galactolipase chloroplastic-like	508	20	4.58343e-103	0.877	10	F:hydrolase activity; P:cell growth; P:response to external stimulus; P:response to stress; P:biosynthetic process; P:cellular process; P:lipid metabolic process; P:cellular component organization; P:catabolic process; P:biological_process; C:plastid; C:cytoplasm; P:response to biotic stimulus	EC:3.1.1.26; EC:3.1.1.32; EC:3.1.1.3
qs_c11318	nudix hydrolase 3-like	3355	20	0	0.868	6	C:cytosol; C:vacuole; P:protein metabolic process; P:catabolic process; F:hydrolase activity; F:protein binding	-
qs_c11319	adp-ribosylation factor-like protein	1398	20	2.61142e-78	0.899	12	C:cytosol; P:signal transduction; C:plasma membrane; P:response to endogenous stimulus; P:biosynthetic process; P:cellular process; P:lipid metabolic process; C:membrane; C:vacuole; P:response to stress; P:response to biotic stimulus; C:Golgi apparatus; C:nucleus; F:nucleotide binding	-
qs_c11320	isochorismate synthase	486	13	0.00151833	0.7777	6	P:cellular process; P:response to stress; P:response to biotic stimulus; C:plastid; F:catalytic activity; P:biosynthetic process	EC:5.4.4.2
qs_c11321	type receptor kinase	1127	20	6.17851e-38	0.701	7	F:receptor activity; P:biological_process; C:plasma membrane; P:metabolic process; P:cellular process; F:kinase activity; F:carbohydrate binding; F:nucleotide binding	-
qs_c113247	protein smg9	499	20	3.81959e-26	0.92	2	C:plastid; F:nucleotide binding	-
qs_c113261	protein	456	20	4.07992e-21	0.553	1	P:biological_process; P:metabolic process	-
qs_c11328	af405557_1reverse transcriptase	436	20	2.58129e-66	0.845	0	-
qs_c113299	ferredoxin--nadp leaf chloroplastic-like	106	12	5.78017e-08	0.955	11	C:thylakoid; F:RNA binding; P:generation of precursor metabolites and energy; P:photosynthesis; F:catalytic activity; F:molecular_function; P:response to stress; P:response to biotic stimulus; C:plastid; C:membrane; F:nucleotide binding; C:extracellular region	EC:1.6.99.1; EC:1.18.1.2
qs_c113332	ctf2a like oxidoreductase	498	20	5.37332e-41	0.8845	2	P:metabolic process; F:catalytic activity	EC:1.14.13.90
qs_c11334	serine threonine protein kinase atm	802	20	2.94956e-100	0.661	4	C:nucleolus; C:plasma membrane; P:metabolic process; F:catalytic activity	-
qs_c113352	dna-directed rna polymerase iii subunit rpc3-like	413	20	3.31833e-45	0.713	3	P:transcription, DNA-dependent; F:DNA-directed RNA polymerase activity; F:DNA binding
qs_c113353	probable alpha-mannosidase i mns5-like	854	20	1.58916e-28	0.645	3	F:hydrolase activity; P:cellular process; P:metabolic process	EC:3.2.1.24
qs_c11338	beta-amylase 7-like	419	20	1.83855e-84	0.9685	3	P:carbohydrate metabolic process; P:catabolic process; F:hydrolase activity	EC:3.2.1.2
qs_c113380	leucine carboxyl methyltransferase	479	8	0.00231996	0.89	6	P:reproduction; P:post-embryonic development; P:response to abiotic stimulus; P:metabolic process; P:cellular process; F:transferase activity	EC:2.1.1.0
qs_c113399	aps kinase	853	20	1.6704e-82	0.9055	9	F:kinase activity; P:metabolic process; P:cellular process; F:catalytic activity; F:nucleotide binding; P:biosynthetic process; P:carbohydrate metabolic process; P:secondary metabolic process; P:reproduction; C:plastid;	EC:2.7.1.25
qs_c113409	cytochrome p450	430	20	9.83356e-31	0.8285	4	F:catalytic activity; F:molecular_function; F:binding; F:oxygen binding; C:endoplasmic reticulum; P:metabolic process	EC:1.14.13.89
qs_c11341	pre-mrna-processing atp-dependent rna helicase prp5-like	631	18	1.35559e-30	0.6317	7	F:binding; F:hydrolase activity; P:nucleobase-containing compound metabolic process; P:reproduction; P:cell differentiation; P:multicellular organismal development; P:cellular component organization; P:cellular process	-
qs_c113410	duf246 domain-containing protein at1g04910-like	441	20	1.07728e-33	0.592	1	C:Golgi apparatus	-
qs_c113424	f-box protein skip5-like isoform 2	508	10	8.37986e-05	0.76	0	-
qs_c113425	golgin candidate 4-like	495	20	1.66466e-10	0.5305	5	C:Golgi apparatus; P:cell cycle process; P:RNA processing; F:protein binding; P:Golgi organization
qs_c11343	polycomb group protein embryonic flower 2-like	1040	20	2.5824e-126	0.721	11	P:response to stress; P:response to abiotic stimulus; P:flower development; P:regulation of gene expression, epigenetic; P:nucleobase-containing compound metabolic process; F:DNA binding; F:protein binding; F:sequence-specific DNA binding transcription factor activity; C:nucleus; P:cellular component organization; P:cellular protein modification process	-
qs_c113443	cohesin subunit	480	7	4.45769e-16	0.5886	0	-
qs_c113459	hypothetical protein VITISV_039509	441	20	1.22286e-36	0.893	0	-
qs_c113466	endoplasmic oxidoreductin-1-like	564	20	1.11275e-10	0.838	6	C:membrane; C:endoplasmic reticulum; P:cellular protein modification process; F:nucleotide binding; F:catalytic activity; C:plastid; P:metabolic process	EC:1.8.4.0
qs_c113498	uncharacterized fcp1 homology domain-containing	599	20	3.26503e-59	0.68	0	-
qs_c1135	haus augmin-like complex subunit 3-like	978	20	2.24941e-149	0.799	3	C:cytoskeleton; C:cytoplasm; C:nucleus	-
qs_c11351	protein set domain group 41-like	800	20	1.26491e-66	0.5825	2	F:molecular_function; P:biological_process
qs_c113517	auxin-induced protein 5ng4-like	495	20	3.02995e-47	0.659	1	C:membrane
qs_c113528	uncharacterized partial	356	20	8.00185e-25	0.8295	1	P:biological_process
qs_c113557	---NA---	234	0			0	-
qs_c11357	upf0066 protein hi_0510-like	856	20	2.98183e-142	0.8265	2	F:catalytic activity; P:metabolic process	-
qs_c1136	epidermal growth factor receptor substrate 15-like protein	3433	20	0	0.651	4	F:calcium ion binding; F:receptor activity; C:cytosol; C:plasma membrane
qs_c11361	exonuclease family protein	509	20	7.80233e-25	0.9225	3	F:nucleic acid binding; C:intracellular; F:nuclease activity	-
qs_c113612	pentatricopeptide repeat-containing protein	336	20	8.61737e-32	0.803	1	P:biological_process
qs_c113622	protein	429	20	1.72301e-10	0.779	4	F:kinase activity; P:cellular protein modification process; F:binding; F:nucleotide binding; C:cytosol	EC:2.7.10.0; EC:2.7.11.0
qs_c113623	protein abscisic acid-insensitive 5-like	687	20	4.26839e-17	0.664	11	P:response to endogenous stimulus; F:protein binding; P:response to stress; P:response to abiotic stimulus; P:biological_process; P:signal transduction; F:DNA binding; F:sequence-specific DNA binding transcription factor activity; P:post-embryonic development; ; C:nucleus; P:reproduction	-
qs_c11364	nuclear matrix protein 1	206	20	3.55153e-20	0.867	3	F:protein binding; C:cytoplasm; C:cytoskeleton	-
qs_c11365	transmembrane protein 56-b-like	1442	20	1.26001e-37	0.879	2	C:cytoplasm; C:membrane	-
qs_c11367	probable receptor-like protein kinase at5g20050-like	1149	20	0	0.8335	6	F:receptor activity; C:cytoplasm; P:transport; P:cellular protein modification process; F:nucleotide binding; P:biological_process; F:kinase activity	EC:2.7.11.0
qs_c11371	spermatogenesis-associated protein 20-like	575	20	3.4598e-91	0.93	3	P:metabolic process; F:catalytic activity; C:plastid	-
qs_c11373	---NA---	510	0			0	-
qs_c113732	gag-pol polyprotein	500	20	2.95919e-20	0.803	2	F:nucleic acid binding; F:binding; P:DNA metabolic process	-
qs_c113740	dna replication atp-dependent helicase nuclease dna2-like	484	20	8.70329e-45	0.6505	1	F:hydrolase activity	EC:3.6.1.15
qs_c1138	uncharacterized loc101214651	1149	20	0	0.88	0	-
qs_c11382	auxilin-related protein 2-like	3739	20	1.78406e-119	0.8015	3	C:plasma membrane; F:protein binding; C:cytosol	-
qs_c113820	calpain-type cysteine protease	653	20	2.14788e-37	0.827	12	P:cell differentiation; P:reproduction; P:post-embryonic development; P:embryo development; C:intracellular; P:anatomical structure morphogenesis; P:cellular component organization; P:multicellular organismal development; P:cellular process; P:protein metabolic process; P:catabolic process; P:cell cycle; F:hydrolase activity; C:plasma membrane	-
qs_c113823	pentatricopeptide repeat-containing	449	20	8.10958e-48	0.6145	3	F:molecular_function; P:biological_process; C:cellular_component
qs_c11383	nitrilase homolog 1-like	1234	20	4.09934e-169	0.9055	3	P:biological_process; P:metabolic process; F:hydrolase activity; C:plastid	EC:3.5.5.1
qs_c113835	short internodes 2	390	20	1.55536e-19	0.937	9	P:signal transduction; P:response to endogenous stimulus; P:flower development; P:multicellular organismal development; F:DNA binding; F:sequence-specific DNA binding transcription factor activity; P:biological_process; P:anatomical structure morphogenesis; F:protein binding; ; C:nucleus	-
qs_c113839	u2 snrnp-associated surp motif-containing	874	20	1.37469e-90	0.792	13	P:carbohydrate metabolic process; P:cellular process; P:multicellular organismal development; F:RNA binding; P:cellular protein modification process; P:cell cycle; P:cellular component organization; P:anatomical structure morphogenesis; P:reproduction; P:post-embryonic development; P:nucleobase-containing compound metabolic process; P:catabolic process; P:biosynthetic process; F:nucleotide bindin…	-
qs_c113847	trna pseudouridine synthase a-like	430	20	1.06323e-36	0.8775	3	F:catalytic activity; F:RNA binding; P:nucleobase-containing compound metabolic process; P:metabolic process; P:cellular process	EC:5.4.99.12
qs_c11388	tryptophan synthase beta chain chloroplastic-like	1327	20	0	0.946	8	P:biosynthetic process; P:cellular process; P:response to stress; P:response to abiotic stimulus; C:plastid; F:catalytic activity; ; F:binding	EC:4.2.1.20
qs_c11389	protein	523	20	4.33862e-63	0.748	0	-
qs_c11393	g-type lectin s-receptor-like serine threonine-protein kinase b120-like	992	20	8.22762e-170	0.8365	16	F:carbohydrate binding; P:response to external stimulus; P:response to stress; P:cellular protein modification process; P:signal transduction; P:cellular component organization; P:cellular process; P:cell death; P:metabolic process; P:biological_process; P:transport; P:response to biotic stimulus; P:pollen-pistil interaction; C:intracellular; F:kinase activity; F:signal transducer activity; F:rec…	EC:2.7.11.25
qs_c113955	pentatricopeptide repeat-containing protein at2g15690-like	577	20	3.60566e-59	0.9045	0	-
qs_c113963	aspartic proteinase-like protein 2-like	509	20	4.80948e-31	0.8015	3	F:hydrolase activity; P:protein metabolic process; P:catabolic process	EC:3.4.23.0
qs_c113964	hypothetical protein VITISV_030897	481	20	1.51224e-30	0.661	3	C:membrane; C:plastid; C:thylakoid	-
qs_c113996	3beta-hydroxysteroid-dehydrogenase decarboxylase isoform 3-like	482	20	2.08414e-15	0.755	8	P:biosynthetic process; P:cellular process; P:lipid metabolic process; F:catalytic activity; C:plasma membrane; C:endoplasmic reticulum; C:plastid; P:metabolic process; F:nucleotide binding	EC:1.1.1.145; EC:1.1.1.170
qs_c114	uncharacterized loc101213140	1356	20	0	0.8555	2	F:molecular_function; P:biological_process
qs_c11403	phosphorylated carbohydrates phosphatase tm_1254-like	1090	20	2.57463e-124	0.859	3	P:metabolic process; C:plasma membrane; F:hydrolase activity	EC:3.1.3.18
qs_c11405	uncharacterized loc101214890	720	20	2.101e-90	0.827	1	C:plastid	-
qs_c114061	probable inactive purple acid phosphatase 27-like	416	20	2.16676e-34	0.8975	10	C:cell wall; F:binding; P:biosynthetic process; P:cellular process; P:lipid metabolic process; F:hydrolase activity; C:extracellular region; ; P:response to extracellular stimulus; P:cell communication; P:response to stress	EC:3.1.3.2
qs_c11407	cinnamoyl reductase	2003	20	7.59647e-160	0.9455	7	P:biosynthetic process; ; P:secondary metabolic process; F:catalytic activity; P:metabolic process; F:binding; F:nucleotide binding; P:response to stress; P:response to abiotic stimulus	EC:1.2.1.44; EC:1.1.1.219
qs_c114079	aspartic proteinase nepenthesin-2-like	457	20	2.83341e-41	0.6495	3	F:hydrolase activity; P:protein metabolic process; P:catabolic process	EC:3.4.23.0
qs_c114100	gdsl esterase lipase at4g01130-like	545	20	3.09801e-50	0.843	2	P:lipid metabolic process; F:hydrolase activity	-
qs_c114102	atp-dependent dna helicase q-like 3-like	481	20	1.17884e-60	0.909	4	F:hydrolase activity; F:nucleotide binding; F:DNA binding; P:DNA metabolic process	-
qs_c114111	rna-binding protein 42-like	484	20	8.70558e-17	0.7855	2	F:nucleotide binding; F:RNA binding	-
qs_c11414	aspartic proteinase pcs1-like	1365	20	0	0.8555	8	P:reproduction; P:post-embryonic development; P:embryo development; F:hydrolase activity; P:cell death; P:protein metabolic process; P:catabolic process; C:endoplasmic reticulum	EC:3.4.23.0
qs_c114147	unknown	501	19	3.42764e-12	0.5079	3	F:molecular_function; P:biological_process; C:nucleus
qs_c114156	hypothetical protein PRUPE_ppa013205mg	541	20	5.09106e-31	0.767	1	P:response to stress	-
qs_c11417	ubiquitin carboxyl-terminal hydrolase 5-like	1497	20	1.13079e-109	0.824	5	F:hydrolase activity; P:nucleobase-containing compound metabolic process; P:catabolic process; P:protein metabolic process; P:cellular process; C:nucleus	EC:3.1.2.15
qs_c11419	arsenical pump-driving atpase-like	1231	20	0	0.906	9	C:mitochondrion; F:hydrolase activity; F:transporter activity; P:nucleobase-containing compound metabolic process; P:catabolic process; P:transport; F:nucleotide binding; C:plastid; C:membrane	EC:3.6.3.16
qs_c1142	multidrug and toxin extrusion protein 2-like	1054	20	1.4452e-162	0.8615	4	P:transport; P:cellular process; C:membrane; F:transporter activity	-
qs_c11424	dolichyl-diphosphooligosaccharide--protein glycosyltransferase subunit 2-like	2448	20	0	0.851	10	C:membrane; C:endoplasmic reticulum; P:biosynthetic process; P:cellular protein modification process; P:carbohydrate metabolic process; C:mitochondrion; P:response to stress; P:response to abiotic stimulus; C:cell wall; F:transferase activity; C:plasma membrane	EC:2.4.1.119
qs_c114240	low quality protein: uncharacterized loc101206874	470	20	1.90688e-45	0.762	2	F:molecular_function; P:biological_process
qs_c114252	ankyrin repeat-containing protein	424	20	7.43553e-27	0.7085	0	-
qs_c11426	conserved hypothetical protein	924	20	4.84464e-146	0.7225	4	P:biosynthetic process; P:carbohydrate metabolic process; P:cellular process; C:membrane	-
qs_c1143	elmo domain-containing protein a-like	1261	20	3.31567e-156	0.8535	12	C:cytoskeleton; P:transport; P:cellular component organization; P:cellular process; P:response to external stimulus; P:response to stress; P:response to abiotic stimulus; P:biosynthetic process; P:lipid metabolic process; P:response to extracellular stimulus; P:cell communication; P:biological_process; P:signal transduction; P:response to endogenous stimulus; P:catabolic process; P:secondary meta…	-
qs_c114303	probable lrr receptor-like serine threonine-protein kinase at4g26540-like	482	20	4.10645e-50	0.8385	5	F:receptor activity; C:plasma membrane; P:cellular protein modification process; F:nucleotide binding; F:catalytic activity; C:membrane; F:kinase activity; P:metabolic process	EC:1.3.1.74; EC:2.7.11.0
qs_c11432	mate efflux family protein 1-like	938	20	1.62749e-115	0.8725	4	P:cellular homeostasis; F:transporter activity; C:plasma membrane; P:transport; P:cellular process	-
qs_c11433	uncharacterized loc101208655	948	20	1.18079e-109	0.7485	4	F:protein binding; C:membrane; C:plastid; P:nucleobase-containing compound metabolic process; P:biological_process	-
qs_c114347	metal transporter nramp1	606	20	7.96846e-51	0.91	4	P:biological_process; P:transport; P:cellular process; C:plasma membrane; F:transporter activity; P:cellular homeostasis	-
qs_c114348	pentatricopeptide repeat-containing protein	420	20	1.20946e-15	0.6405	6	P:biological_process; P:regulation of transcription, DNA-dependent; F:sequence-specific DNA binding; F:sequence-specific DNA binding transcription factor activity; P:protein kinase C-activating G-protein coupled receptor signaling pathway; F:diacylglycerol kinase activity
qs_c11435	homeobox-leucine zipper protein hat14-like	1106	20	3.037e-122	0.721	4	F:sequence-specific DNA binding transcription factor activity; F:DNA binding; C:nucleus;	-
qs_c11436	cchc-type zinc knuckle protein	715	20	2.09782e-78	0.654	1	F:binding	-
qs_c114377	mate efflux family protein dtx1-like	694	20	1.05587e-87	0.855	5	P:transport; P:cellular process; F:transporter activity; P:response to biotic stimulus; C:plasma membrane	-
qs_c11441	heparan-alpha-glucosaminide n-acetyltransferase-like	500	20	4.78854e-29	0.7645	2	F:transferase activity; C:membrane	-
qs_c114412	gag-pol polyprotein	430	20	1.28351e-39	0.795	0	-
qs_c114432	l-type lectin-domain containing receptor kinase -like	397	20	5.05745e-40	0.782	6	F:receptor activity; F:nucleic acid binding; F:carbohydrate binding; P:cellular protein modification process; F:nucleotide binding; F:kinase activity	EC:2.7.11.0
qs_c114433	protein uxt homolog	387	20	9.52954e-18	0.8715	4	P:protein metabolic process; P:cellular process; C:cytosol; F:protein binding	-
qs_c11448	chromosome-associated kinesin kif4a-like	1863	20	0	0.911	6	C:cytoplasm; P:cellular process; P:cellular component organization; F:nucleotide binding; F:motor activity; C:cytoskeleton	-
qs_c114487	class vii chitinase	332	20	1.71072e-18	0.863	4	F:hydrolase activity; P:carbohydrate metabolic process; P:catabolic process; P:cellular process	EC:3.2.1.14
qs_c114492	trna 2 phosphotransferase	243	20	7.71318e-24	0.755	5	F:transferase activity; P:reproduction; P:post-embryonic development; P:embryo development; P:nucleobase-containing compound metabolic process	EC:2.7.1.160
qs_c1145	transcription factor hbp-1b -like	1343	20	0	0.855	7	; F:DNA binding; P:biological_process; F:protein binding; P:signal transduction; P:response to stress; P:response to biotic stimulus; F:sequence-specific DNA binding transcription factor activity	-
qs_c114504	uncharacterized loc101218681	519	20	4.90123e-20	0.8335	1	C:membrane	-
qs_c11452	nucleic acid binding protein	1232	20	1.4749e-151	0.638	4	F:nucleic acid binding; F:nucleotide binding; P:biological_process; C:cellular_component
qs_c11457	calcium-dependent protein kinase 3-like	1966	20	0	0.95	10	P:cellular protein modification process; F:binding; P:response to stress; P:response to abiotic stimulus; P:transport; P:cellular process; F:nucleotide binding; P:signal transduction; P:response to endogenous stimulus; C:vacuole; F:kinase activity; C:plasma membrane	EC:2.7.11.17
qs_c114577	nac domain containing protein 11	212	20	8.65446e-13	0.75	4	F:sequence-specific DNA binding transcription factor activity; F:DNA binding; P:multicellular organismal development;	-
qs_c1146	cysteine synthase	1440	20	0	0.955	9	F:binding; F:catalytic activity; P:biological_process; C:peroxisome; C:plasma membrane; P:biosynthetic process; ; F:transferase activity; C:plastid; C:nucleus; C:extracellular region	EC:2.5.1.47
qs_c114600	zinc transporter chloroplastic-like	372	20	1.45262e-10	0.9265	6	P:response to biotic stimulus; F:catalytic activity; C:membrane; F:binding; F:transporter activity; P:metabolic process	EC:1.3.1.74
qs_c11461	receptor-like protein kinase hsl1-like	1310	20	1.50974e-154	0.7595	4	P:cellular protein modification process; F:kinase activity; F:catalytic activity; F:nucleotide binding; P:cellular process; C:membrane	EC:2.7.11.0
qs_c11462	thump domain-containing protein 1-like	1359	20	1.42555e-162	0.7205	15	P:cell cycle; P:nucleobase-containing compound metabolic process; P:cellular component organization; P:response to stress; P:DNA metabolic process; P:response to abiotic stimulus; P:reproduction; P:post-embryonic development; P:embryo development; P:transport; P:cellular process; P:protein metabolic process; P:biosynthetic process; ; P:cellular protein modification process; C:cytosol; P:cell diff…	-
qs_c11463	histone acetyltransferase	2126	20	1.69537e-166	0.688	6	P:cellular protein modification process; P:biological_process; F:binding; ; P:reproduction; P:post-embryonic development; P:response to abiotic stimulus; P:flower development; F:transferase activity	EC:2.3.1.48
qs_c114635	dnaj homolog subfamily c member 3 homolog	634	20	1.72548e-49	0.9175	5	P:protein metabolic process; P:cellular process; C:endoplasmic reticulum; C:cytoplasm; C:plasma membrane; F:protein binding	-
qs_c11464	stromal 70 kda heat shock-related chloroplastic-like	1201	20	2.79207e-93	0.853	13	P:metabolic process; C:mitochondrion; P:protein metabolic process; P:cellular process; P:response to stress; P:response to abiotic stimulus; C:plastid; C:thylakoid; F:nucleotide binding; F:catalytic activity; F:protein binding; P:transport; P:biological_process; C:nucleus; C:extracellular region	EC:1.3.1.74
qs_c11466	at4g33380 f17m5_140	862	20	6.70018e-71	0.898	1	C:Golgi apparatus	-
qs_c114668	conserved hypothetical protein	324	2	2.9452e-09	0.695	0	-
qs_c114682	rd-22 like partial	504	20	1.89721e-30	0.722	2	P:response to stress; P:biological_process; P:response to abiotic stimulus	-
qs_c11469	abc transporter b family member chloroplastic-like	1037	20	0	0.9195	9	P:transport; P:cellular process; P:response to stress; F:hydrolase activity; F:transporter activity; C:membrane; P:biological_process; P:nucleobase-containing compound metabolic process; P:catabolic process; C:plastid; F:nucleotide binding	EC:3.6.3.44
qs_c114693	f-box protein pp2-b15-like	380	20	1.4545e-26	0.7255	0	-
qs_c1147	ddb1- and cul4-associated factor 8-like	1749	20	0	0.8245	5	F:RNA binding; F:transferase activity; F:nucleotide binding; P:DNA metabolic process; P:biosynthetic process	EC:2.7.7.49
qs_c114701	f-box protein pp2-b15-like	416	20	1.76164e-41	0.741	1	F:carbohydrate binding
qs_c114717	at1g67700 f12a21_30	501	17	2.25562e-09	0.8212	12	C:plastid; P:biosynthetic process; P:cellular process; P:lipid metabolic process; P:secondary metabolic process; P:cellular component organization; P:generation of precursor metabolites and energy; P:photosynthesis; P:carbohydrate metabolic process; C:thylakoid; F:hydrolase activity; ; P:nucleobase-containing compound metabolic process	-
qs_c11474	ubiquitin-conjugating enzyme e2 22-like	1391	20	1.48507e-130	0.875	4	P:cellular protein modification process; P:protein metabolic process; P:catabolic process; P:cellular process; F:nucleotide binding; F:catalytic activity	EC:6.3.2.19
qs_c114742	#NAME?	489	20	2.49582e-45	0.908	3	P:metabolic process; F:binding; F:catalytic activity	-
qs_c114743	cystathionine beta- chloroplastic-like	517	20	6.21324e-56	0.8335	5	P:biosynthetic process; ; F:catalytic activity; F:binding; C:plastid	EC:4.4.1.1; EC:4.4.1.8
qs_c114757	transcription factor pif1-like	404	20	2.72335e-26	0.828	2	F:DNA binding;	-
qs_c114762	mediator of rna polymerase ii transcription subunit 9-like	319	20	3.45138e-33	0.7975	1	C:nucleoplasm	-
qs_c114769	dna excision repair protein ercc-8-like	617	20	1.85672e-50	0.574	8	F:transferase activity; P:histone acetylation; F:histone acetyltransferase activity; F:transferase activity, transferring acyl groups; P:response to UV-B; P:DNA repair; C:nucleus; C:mitochondrion
qs_c114789	probable lrr receptor-like serine threonine-protein kinase at1g56130-like	495	20	3.01287e-41	0.755	2	P:cellular process; F:kinase activity	-
qs_c1148	ferric-chelate reductase 1-like	1024	20	1.26479e-84	0.708	1	C:membrane	-
qs_c114805	glutamyl-trna amidotransferase subunit a-like	566	20	3.40465e-60	0.8625	8	C:membrane; C:plastid; P:nucleobase-containing compound metabolic process; P:biosynthetic process; F:catalytic activity; F:hydrolase activity; F:transferase activity; F:protein binding; P:transport	EC:6.3.5.0; EC:3.5.1.4
qs_c11481	pentatricopeptide repeat-containing	2063	20	0	0.689	1	C:mitochondrion
qs_c11482	trihelix transcription factor gt-2-like	836	20	8.2415e-54	0.874	3	F:sequence-specific DNA binding transcription factor activity; F:DNA binding;	-
qs_c11483	protein transparent testa 12-like	459	20	1.18346e-22	0.7555	5	P:transport; P:cellular process; C:membrane; F:transporter activity; P:fruit ripening	-
qs_c11484	cytochrome p450	1162	20	2.73859e-151	0.7735	3	F:binding; F:catalytic activity; F:molecular_function; P:metabolic process	-
qs_c114868	pentatricopeptide repeat-containing protein mitochondrial-like	347	20	7.84804e-52	0.751	6	C:plasma membrane; C:membrane; C:vacuole; P:biosynthetic process; P:cellular process; P:lipid metabolic process; P:secondary metabolic process	-
qs_c11487	lateral signaling target protein	1105	20	2.77862e-154	0.7845	5	P:transport; P:cellular process; F:lipid binding; P:cellular component organization; F:binding; C:intracellular; P:signal transduction	-
qs_c114870	pentatricopeptide repeat-containing protein at5g15280-like	375	20	1.83727e-44	0.7355	1	P:biological_process
qs_c114873	protein	222	16	0.000319941	0.6875	3	P:transport; C:intracellular; C:cytoplasm; C:membrane	-
qs_c114875	double clp-n motif-containing p-loop nucleoside triphosphate hydrolases superfamily	402	20	5.9685e-31	0.736	1	P:protein metabolic process
qs_c11488	aspartic proteinase nepenthesin-1-like	1711	20	0	0.6375	1	F:hydrolase activity	-
qs_c114884	kda class i heat shock	225	20	3.0026e-20	0.7935	6	P:protein metabolic process; P:cellular process; P:cellular component organization; P:response to stress; P:response to abiotic stimulus; C:cytoplasm	-
qs_c114888	1-aminocyclopropane-1-carboxylate deaminase-like	351	20	4.36563e-36	0.7555	3	P:metabolic process; F:binding; F:catalytic activity	-
qs_c1149	PREDICTED: uncharacterized protein LOC100267869	2772	20	0	0.7725	0	-
qs_c114925	endoribonuclease e-like protein	255	20	4.55059e-30	0.8285	5	C:plastid; F:catalytic activity; C:membrane; C:thylakoid; P:metabolic process	EC:1.6.5.0
qs_c114928	receptor protein kinase 1-like	229	20	2.88077e-16	0.8015	4	P:pollen-pistil interaction; P:cellular protein modification process; F:nucleotide binding; F:kinase activity	EC:2.7.11.0
qs_c114933	probable calcium-binding protein cml48-like	301	20	2.8495e-26	0.8865	4	F:kinase activity; P:metabolic process; P:cellular process; F:binding	-
qs_c11494	gdsl esterase lipase at5g03610-like	1144	20	8.05043e-157	0.7745	2	P:lipid metabolic process; F:hydrolase activity	EC:3.1.1.1
qs_c114952	phosphoenolpyruvate carboxylase 4-like	495	20	2.18515e-98	0.96	3	P:generation of precursor metabolites and energy; P:catabolic process; F:catalytic activity; P:metabolic process	EC:4.1.1.31
qs_c114990	heparanase-like protein 3-like	541	20	5.67597e-44	0.784	5	P:carbohydrate metabolic process; C:membrane; C:cell wall; F:hydrolase activity; F:binding	-
qs_c11501	sulfite oxidase	507	20	7.62035e-92	0.938	8	P:metabolic process; P:cellular process; C:peroxisome; F:molecular_function; F:catalytic activity; F:binding; P:biological_process; C:plastid; C:cytosol; C:mitochondrion	EC:1.8.3.1
qs_c115029	ubiquitin-conjugating enzyme e2 5-like	609	20	3.90898e-28	0.951	3	F:nucleotide binding; F:catalytic activity; P:cellular protein modification process	EC:6.3.2.19
qs_c11504	g2 mitotic-specific cyclin-1-like	723	20	6.31844e-71	0.892	5	P:cellular protein modification process; F:catalytic activity; F:protein binding; C:nucleus; P:metabolic process; P:cell cycle; P:cellular process; C:intracellular	EC:6.3.2.19
qs_c115040	nac domain-containing	345	15	8.02159e-15	0.6587	2	P:biosynthetic process; P:cellular process	-
qs_c115044	transcription elongation regulator 1-like	280	20	2.6591e-14	0.839	2	P:nucleobase-containing compound metabolic process; F:protein binding	-
qs_c115050	serine threonine protein kinase	312	11	2.44565e-08	0.8009	7	P:reproduction; P:post-embryonic development; P:embryo development; P:anatomical structure morphogenesis; F:kinase activity; P:cellular protein modification process; F:nucleotide binding	-
qs_c115054	cytochrome p450	247	20	3.13275e-11	0.6805	2	F:catalytic activity; F:binding	-
qs_c115079	set domain-containing protein	273	17	3.54748e-07	0.8276	3	F:transferase activity; P:metabolic process; P:cellular process	EC:2.1.1.127
qs_c11508	translational activator gcn1-like	522	20	4.62174e-79	0.9345	5	C:membrane; C:cytosol; P:response to stress; P:response to biotic stimulus; C:nucleus	-
qs_c115083	protein	328	20	1.17882e-18	0.7025	0	-
qs_c11509	calcium-dependent protein kinase	2016	20	0	0.932	4	F:kinase activity; C:plasma membrane; F:binding; P:cellular protein modification process; F:nucleotide binding	EC:2.7.11.17
qs_c1151	nucleotide exchange factor sil1-like	1540	20	0	0.7705	1	C:mitochondrion	-
qs_c115105	tmv resistance protein n-like	441	20	5.08157e-11	0.6275	1	F:nucleotide binding	-
qs_c115111	cytosolic enolase 3-like	358	20	3.10364e-48	0.8965	7	C:cytosol; F:catalytic activity; F:binding; P:generation of precursor metabolites and energy; P:carbohydrate metabolic process; P:catabolic process; C:nucleus	EC:4.2.1.11
qs_c115115	pentatricopeptide repeat-containing protein chloroplastic-like	396	20	1.4526e-21	0.7725	9	P:anatomical structure morphogenesis; P:post-embryonic development; P:biosynthetic process; P:cellular process; C:plastid; P:transport; P:reproduction; P:embryo development;	-
qs_c115118	pentatricopeptide repeat-containing protein mitochondrial-like	486	20	2.19071e-34	0.6255	0	-
qs_c115123	potassium channel akt2 3-like	673	20	6.44914e-70	0.9085	5	F:transporter activity; P:transport; P:cellular process; C:membrane; C:plastid	-
qs_c115127	u11 u12 small nuclear ribonucleoprotein 25 kda	473	20	5.5073e-70	0.8475	2	F:nucleic acid binding; C:intracellular	-
qs_c11513	protein phosphatase type 1 pp1bg	1343	20	0	0.9435	5	C:nucleolus; C:cytoplasm; F:binding; F:hydrolase activity; P:cellular protein modification process; P:protein metabolic process	-
qs_c115136	mediator of rna polymerase ii transcription subunit 12-like isoform x1	498	16	1.62151e-12	0.9281	3	F:catalytic activity; P:cellular protein modification process; F:binding	EC:6.3.2.19
qs_c115145	laccase 6	237	13	4.95138e-19	0.7915	5	F:binding; C:extracellular region; P:catabolic process; ; P:secondary metabolic process; P:metabolic process	EC:1.10.3.2
qs_c11516	aspartic proteinase-like protein 2-like	689	20	3.74078e-98	0.8355	4	C:Golgi apparatus; P:protein metabolic process; P:catabolic process; F:hydrolase activity	EC:3.4.23.0
qs_c11517	chloroplast-targeted copper	594	4	8.92908e-15	0.5575	2	F:metal ion binding; P:metal ion transport
qs_c115172	k(+) efflux antiporter 4-like	460	20	8.40174e-54	0.895	4	C:membrane; P:transport; P:cellular process; F:transporter activity	-
qs_c115176	fimbrin-like protein 2-like	346	20	1.20964e-51	0.936	1	F:protein binding; F:binding	-
qs_c11518	pollen-specific protein sf21-like	1418	20	0	0.9305	2	P:transport; P:cell differentiation	-
qs_c1152	e3 ubiquitin-protein ligase upl1-like	5250	20	0	0.802	7	P:cellular protein modification process; P:catabolic process; C:plasma membrane; F:catalytic activity; C:membrane; C:nucleus; C:cytosol; C:mitochondrion; C:intracellular	EC:6.3.2.19
qs_c11522	heat stress transcription factor a-8	1439	20	5.19898e-155	0.691	1	F:DNA binding	-
qs_c115227	endo-polygalacturonase	477	20	1.31735e-86	0.921	5	F:hydrolase activity; P:carbohydrate metabolic process; C:extracellular region; P:cellular component organization; P:cellular process	EC:3.2.1.67; EC:3.2.1.15
qs_c11524	sulfate transporter	2309	20	0	0.9075	4	C:membrane; F:transporter activity; P:transport; P:cellular process	-
qs_c11525	rna pseudourine synthase chloroplastic-like	721	20	2.80824e-95	0.8455	5	F:catalytic activity; F:RNA binding; P:nucleobase-containing compound metabolic process; F:binding; P:cellular protein modification process; F:nucleotide binding; F:kinase activity	EC:5.4.99.12; EC:2.7.11.0
qs_c115250	gai-like protein 1	353	20	4.01286e-17	0.8615	8	P:signal transduction; P:response to endogenous stimulus; ; P:post-embryonic development; P:response to stress; P:response to abiotic stimulus; P:regulation of gene expression, epigenetic; C:nucleus	-
qs_c11528	uncharacterized loc101215336	1352	20	1.31616e-71	0.827	0	-
qs_c115288	ankyrin repeat-containing protein at3g12360-like	488	20	4.20276e-25	0.6035	4	F:nucleotide binding; F:DNA binding; P:DNA metabolic process; P:biosynthetic process	-
qs_c11529	trna (adenine -n )-methyltransferase catalytic subunit trmt61a-like	1162	20	9.66031e-173	0.833	4	P:nucleobase-containing compound metabolic process; F:transferase activity; C:cytoplasm; C:membrane	-
qs_c1153	gdsl esterase lipase at5g14450-like	313	20	1.30587e-13	0.857	0	-
qs_c115310	mads-box protein svp-like	657	20	1.89547e-19	0.7995	7	P:DNA metabolic process; P:response to stress; F:DNA binding; F:protein binding; F:sequence-specific DNA binding transcription factor activity; ; C:nucleus	-
qs_c11532	low quality protein: chromatin assembly factor 1 subunit fas1-like	154	4	0.00646386	0.7975	0	-
qs_c115363	d-lactate dehydrogenase	425	20	1.28031e-48	0.8905	6	F:protein binding; F:nucleotide binding; F:catalytic activity; P:catabolic process; P:cellular process; C:mitochondrion; P:metabolic process	EC:1.1.1.158; EC:1.1.2.4; EC:1.1.99.14
qs_c11538	pumilio homolog 5-like	595	18	1.56949e-44	0.5861	2	F:RNA binding; C:cytoplasm	-
qs_c115385	heat shock protein	402	8	0.000122538	0.745	2	P:response to stress; P:protein metabolic process	-
qs_c115394	carbohydrate-binding x8 domain-containing protein	473	20	4.68071e-30	0.9105	1	C:nucleus	-
qs_c115405	hypothetical protein PRUPE_ppa001445mg	349	20	6.00102e-26	0.798	2	P:cell cycle; P:nucleobase-containing compound metabolic process	-
qs_c11541	50s ribosomal protein chloroplastic-like	749	20	7.02831e-53	0.7145	7	P:translation; P:nucleobase-containing compound metabolic process; C:ribosome; F:structural molecule activity; C:plastid; P:regulation of gene expression, epigenetic; P:cellular process; C:membrane	-
qs_c115436	allantoate amidohydrolase	454	20	1.32892e-41	0.5985	4	P:catabolic process; P:cellular process; F:hydrolase activity; C:endoplasmic reticulum	EC:3.5.3.9
qs_c115475	PREDICTED: uncharacterized protein LOC101252388	455	20	3.58552e-20	0.7825	1	C:mitochondrion	-
qs_c11548	serine threonine-protein phosphatase 7 long form homolog	2010	20	0	0.88	3	F:molecular_function; P:biological_process; C:cellular_component
qs_c115488	jasmonate o-methyltransferase-like	439	20	8.31484e-62	0.7725	12	P:response to stress; P:cell death; P:response to biotic stimulus; P:response to abiotic stimulus; P:signal transduction; P:response to endogenous stimulus; P:response to external stimulus; P:biosynthetic process; P:cellular process; P:lipid metabolic process; P:metabolic process; P:transport; C:cytoplasm; F:transferase activity	EC:2.1.1.141
qs_c1155	abc transporter f family member 5-like	2160	20	0	0.9275	17	P:cell cycle; P:flower development; F:transferase activity; F:protein binding; F:hydrolase activity; F:transporter activity; P:cellular protein modification process; C:nucleoplasm; P:biological_process; P:cellular component organization; F:kinase activity; P:response to biotic stimulus; P:response to abiotic stimulus; P:post-embryonic development; P:anatomical structure morphogenesis; P:multicell…	EC:3.6.3.30; EC:2.7.10.0
qs_c11551	low psii accumulation 3 protein	594	20	3.06085e-51	0.921	6	C:plastid; P:biosynthetic process; P:cellular process; P:cellular component organization; P:generation of precursor metabolites and energy; P:photosynthesis;	-
qs_c115535	uncharacterized loc101221050	646	20	3.50351e-68	0.7105	2	P:response to stress; P:root hair cell differentiation
qs_c11554	lrr receptor-like serine threonine-protein kinase fls2-like	760	20	4.85369e-50	0.698	0	-
qs_c115557	---NA---	472	0			0	-
qs_c115578	phosphoglycolate phosphatase	385	20	3.6749e-41	0.849	3	P:metabolic process; F:hydrolase activity; C:plastid	-
qs_c115581	zeaxanthin epoxidase	438	20	1.03003e-24	0.6825	8	P:metabolic process; P:response to abiotic stimulus; C:plastid; P:response to endogenous stimulus; P:biosynthetic process; P:cellular process; P:lipid metabolic process; P:secondary metabolic process; F:catalytic activity	EC:1.14.13.90
qs_c11559	transcription factor jumonji domain-containing protein	830	20	3.75936e-128	0.6695	4	P:regulation of transcription, DNA-dependent; F:molecular_function; P:biological_process; C:cellular_component
qs_c11562	pentatricopeptide repeat-containing protein	1720	20	0	0.8605	6	P:nucleobase-containing compound metabolic process; P:cellular component organization; P:cellular process; P:carbohydrate metabolic process; P:catabolic process; P:secondary metabolic process; C:plastid	-
qs_c115636	s3 self-incompatibility locus-linked pollen protein isoform 2	338	18	2.47488e-20	0.7511	1	C:endoplasmic reticulum	-
qs_c115646	cc-nbs-lrr resistance protein	464	20	1.59424e-30	0.69	2	P:defense response; F:ADP binding
qs_c11565	protein	1012	20	2.68134e-69	0.6365	0	-
qs_c11566	probable plastidic glucose transporter 2-like	2009	20	0	0.878	6	P:transport; P:cellular process; F:transporter activity; F:catalytic activity; C:membrane; P:metabolic process	EC:1.3.1.74
qs_c115674	protein	457	20	1.3424e-46	0.76	1	F:binding	-
qs_c115675	chaperone protein dnaj 72	460	16	5.06674e-12	0.7606	6	P:protein metabolic process; P:cellular process; F:catalytic activity; F:transporter activity; C:mitochondrion; F:protein binding; P:generation of precursor metabolites and energy	EC:1.10.2.2
qs_c115686	hypothetical protein VITISV_003755	344	20	4.21402e-40	0.785	11	F:transporter activity; P:response to stress; P:DNA metabolic process; C:external encapsulating structure; F:receptor activity; F:nucleotide binding; F:binding; C:membrane; F:lipid binding; P:transport; P:signal transduction; F:DNA binding	-
qs_c115689	phospholipase d	486	20	3.06117e-32	0.929	9	P:biological_process; P:catabolic process; P:lipid metabolic process; C:plasma membrane; F:protein binding; F:hydrolase activity; F:binding; C:membrane; ; P:response to stress; P:response to biotic stimulus; F:lipid binding	EC:3.1.4.4
qs_c11569	g-type lectin s-receptor-like serine threonine-protein kinase at1g67520-like	310	20	1.23458e-16	0.856	6	F:receptor activity; F:hydrolase activity; P:carbohydrate metabolic process; P:cellular protein modification process; F:nucleotide binding; F:kinase activity	EC:3.2.1.0; EC:2.7.11.0
qs_c115722	1-phosphatidylinositol-4-phosphate 5-	707	20	3.30697e-81	0.9575	5	F:kinase activity; P:metabolic process; P:cellular process; P:protein metabolic process; P:catabolic process; F:hydrolase activity	-
qs_c115740	histone h2a	390	20	6.2291e-27	0.788	4	C:intracellular; F:DNA binding; P:cellular component organization; P:cellular process; C:nucleus	-
qs_c115773	hva22-like protein f-like	475	20	6.56392e-30	0.8705	1	C:membrane	-
qs_c115777	acyl-acp thioesterase	396	20	6.17402e-32	0.869	7	F:hydrolase activity; F:transferase activity; P:biosynthetic process; P:cellular process; P:lipid metabolic process; F:transporter activity; C:plastid	EC:3.1.2.14
qs_c115791	transducin wd40 domain-containing protein	441	20	1.12766e-44	0.7615	4	P:biosynthetic process; P:cellular protein modification process; P:carbohydrate metabolic process; F:nucleotide binding	-
qs_c11580	respiratory burst oxidase homolog protein e-like	3056	20	0	0.788	5	P:response to stress; F:catalytic activity; C:membrane; F:binding; P:metabolic process	EC:1.6.3.1; EC:1.11.1.7
qs_c115819	---NA---	220	0			0	-
qs_c11582	cytochrome p450 82a3-like	1863	20	1.89958e-164	0.693	2	F:catalytic activity; F:binding	-
qs_c115824	unnamed protein product	496	5	2.96188e-05	0.524	7	F:RNA binding; F:methyltransferase activity; P:RNA methylation; P:RNA processing; P:methylation; F:RNA methyltransferase activity; C:chloroplast
qs_c115862	PREDICTED: uncharacterized protein LOC100853190	458	3	0.00107924	0.6367	1	F:binding	-
qs_c115872	pentatricopeptide repeat-containing protein chloroplastic-like	619	20	2.21232e-99	0.861	2	P:nucleobase-containing compound metabolic process; C:plastid	-
qs_c11588	inorganic pyrophosphatase 2-like	613	20	3.95229e-22	0.8195	6	P:cellular component organization; P:metabolic process; P:cellular process; F:hydrolase activity; P:response to extracellular stimulus; P:cell communication; P:response to stress	EC:3.1.3.0; EC:3.6.1.1
qs_c115898	thylakoid lumenal 29 kda chloroplastic-like	256	20	1.02484e-32	0.8115	18	P:anatomical structure morphogenesis; P:post-embryonic development; P:generation of precursor metabolites and energy; P:photosynthesis; P:nucleobase-containing compound metabolic process; P:carbohydrate metabolic process; P:catabolic process; P:secondary metabolic process; P:response to abiotic stimulus; P:cellular process; F:protein binding; P:biosynthetic process; P:lipid metabolic process; F:b…	EC:1.11.1.11
qs_c1159	hva22-like protein a-like	855	20	4.93405e-92	0.904	3	P:response to endogenous stimulus; P:response to stress; P:response to abiotic stimulus	-
qs_c11590	plac8-like protein	879	20	1.71138e-117	0.907	1	C:plasma membrane	-
qs_c115902	probable atp-dependent rna helicase dhx37-like	368	20	5.37464e-39	0.734	5	F:hydrolase activity; F:nucleic acid binding; P:transport; P:cellular process; F:nucleotide binding	-
qs_c115908	dna polymerase delta catalytic subunit-like	669	20	5.63149e-70	0.9475	5	F:transferase activity; F:DNA binding; F:nucleotide binding; P:DNA metabolic process; P:biosynthetic process	EC:2.7.7.7
qs_c11591	phox domain-containing protein	624	20	3.47042e-64	0.708	2	F:lipid binding; P:signal transduction	-
qs_c11593	methionyl-trna synthetase	353	20	5.35604e-13	0.839	8	C:mitochondrion; F:catalytic activity; P:flower development; F:nucleotide binding; C:plastid; P:nucleobase-containing compound metabolic process; P:translation;	EC:6.1.1.10
qs_c11595	tgacg-sequence-specific dna-binding protein tga- -like	2465	20	0	0.8565	5	F:sequence-specific DNA binding transcription factor activity; F:DNA binding; F:protein binding; C:nucleus;	-
qs_c115969	dna damage-binding protein 1	461	20	1.53767e-20	0.71	2	P:signal transduction; P:response to abiotic stimulus	-
qs_c11598	coatomer subunit beta-1-like	3155	20	0	0.932	7	C:plasma membrane; F:protein binding; P:transport; P:cellular process; C:cytosol; C:membrane; C:Golgi apparatus; F:structural molecule activity	-
qs_c11599	disease resistance protein at4g27190-like	1055	20	1.15354e-92	0.6225	1	F:nucleotide binding	-
qs_c116	multidrug resistance	1606	20	0	0.8115	4	P:transport; P:cellular process; C:membrane; F:transporter activity	-
qs_c1160	alpha-galactosidase 1	1529	20	0	0.754	8	C:cytoplasm; C:cell wall; F:hydrolase activity; P:catabolic process; P:cellular process; P:lipid metabolic process; C:extracellular region; P:carbohydrate metabolic process	EC:3.2.1.22
qs_c11602	23 kda jasmonate-induced	661	20	9.21226e-23	0.5075	0	-
qs_c11603	probable e3 ubiquitin-protein ligase herc1-like	2594	20	0	0.9235	1	F:protein binding	-
qs_c11605	uncharacterized loc101209682	1184	20	0	0.899	3	C:mitochondrion; C:membrane; C:plastid	-
qs_c11606	serine threonine-protein kinase afc3	1618	20	0	0.8595	5	P:cellular protein modification process; F:kinase activity; C:plastid; F:nucleotide binding; P:translation	EC:2.7.11.0; EC:2.7.12.1; EC:2.7.10.0
qs_c116079	glycerol 3-phosphate permease	515	20	5.77032e-73	0.8995	5	P:biological_process; C:plasma membrane; P:transport; P:cellular process; F:transporter activity; C:membrane; C:mitochondrion	-
qs_c116086	flavin-containing monooxygenase fmo gs-ox-like 9-like	383	20	7.32601e-33	0.8085	5	F:nucleotide binding; P:response to stress; P:catabolic process; P:cellular process; F:catalytic activity; P:metabolic process	EC:1.14.13.8
qs_c1161	polyneuridine-aldehyde esterase	955	20	1.06056e-109	0.7165	1	F:hydrolase activity	EC:3.1.1.1
qs_c11610	phosphoethanolamine n-methyltransferase	1945	20	0	0.928	15	C:cytosol; F:transferase activity; P:biosynthetic process; ; P:lipid metabolic process; P:metabolic process; P:cellular process; P:cellular protein modification process; P:pollination; P:anatomical structure morphogenesis; P:cellular component organization; P:cell differentiation; P:cell growth; P:multicellular organismal development; P:behavior; P:response to external stimulus; P:post-embryonic …	EC:2.1.1.103; EC:2.3.1.97
qs_c116116	probable receptor-like protein kinase at5g20050-like	449	20	3.04196e-25	0.747	10	F:binding; C:plastid; F:hydrolase activity; P:cellular protein modification process; F:kinase activity; F:receptor activity; P:carbohydrate metabolic process; P:cellular process; P:catabolic process; F:nucleotide binding; P:biosynthetic process; P:cellular component organization	EC:3.2.1.68; EC:2.7.11.0; EC:3.2.1.1
qs_c116121	la protein 1	523	20	2.10996e-22	0.736	13	P:cell cycle; C:nucleoplasm; P:transport; P:cellular process; P:nucleobase-containing compound metabolic process; P:biosynthetic process; P:reproduction; P:post-embryonic development; P:embryo development; C:cell wall; P:cellular protein modification process; P:response to abiotic stimulus; C:cytosol; F:RNA binding; P:multicellular organismal development	-
qs_c116125	cc-nbs-lrr resistance protein	336	1	0.0984126	0.53	2	P:defense response; F:ADP binding
qs_c11614	uncharacterized loc101219977	1707	20	3.74934e-40	0.623	0	-
qs_c116141	protein	746	20	3.02001e-59	0.6345	4	P:metabolic process; P:cellular process; F:kinase activity; F:nucleotide binding	-
qs_c116161	auxin binding protein 1	171	5	0.000438932	0.678	2	C:endoplasmic reticulum lumen; F:receptor activity
qs_c11619	sucrose-phosphatase 2	1607	20	0	0.8445	8	P:biosynthetic process; P:carbohydrate metabolic process; P:cellular process; P:metabolic process; P:biological_process; C:plasma membrane; F:hydrolase activity; F:binding; C:nucleus; C:cytosol	EC:3.1.3.24
qs_c11620	tmv resistance protein n-like	1499	20	1.88242e-40	0.6235	1	F:nucleotide binding	-
qs_c11621	protein kinase pinoid 2-like	840	20	3.00753e-115	0.712	11	F:kinase activity; P:transport; P:growth; P:metabolic process; P:cellular process; P:reproduction; P:post-embryonic development; P:embryo development; P:anatomical structure morphogenesis; P:cell differentiation; P:multicellular organismal development; P:response to abiotic stimulus; P:tropism	EC:2.7.11.0
qs_c116239	pentatricopeptide repeat-containing protein	532	20	2.01705e-91	0.867	3	F:molecular_function; P:biological_process; C:cellular_component
qs_c116245	myosin-j heavy chain-like	460	20	3.01453e-62	0.793	37	F:sequence-specific DNA binding transcription factor activity; P:biosynthetic process; P:cellular process; P:lipid metabolic process; P:secondary metabolic process; P:anatomical structure morphogenesis; P:multicellular organismal development; P:transport; F:enzyme regulator activity; C:plastid; C:endoplasmic reticulum; P:biological_process; P:nucleobase-containing compound metabolic process; P:ca…	-
qs_c11625	glycine-rich protein	535	17	6.64991e-21	0.8024	2	F:molecular_function; P:biological_process
qs_c11626	probable xyloglucan endotransglucosylase hydrolase protein 33-like	916	20	8.39513e-136	0.7445	8	C:plasma membrane; P:cellular component organization; P:cell growth; F:transferase activity; F:hydrolase activity; C:cell wall; P:carbohydrate metabolic process; P:cellular process; C:extracellular region	EC:2.4.1.207; EC:3.2.1.0
qs_c116263	amino acid binding	453	20	1.65803e-45	0.844	3	P:response to endogenous stimulus; P:metabolic process; F:binding	-
qs_c116301	ankyrin repeat-containing protein at3g12360-like	493	20	5.6518e-09	0.624	0	-
qs_c116337	probable galacturonosyltransferase 3-like	753	20	9.9134e-71	0.691	10	C:membrane; C:vacuole; ; P:cellular component organization; P:cellular process; C:Golgi apparatus; F:transferase activity; P:cell cycle; P:response to abiotic stimulus; P:reproduction; P:post-embryonic development	-
qs_c116361	eukaryotic protein	465	20	1.57393e-21	0.496	1	C:intracellular	-
qs_c116371	chromosome transmission fidelity protein 18 homolog	512	20	1.40429e-09	0.6585	5	C:intracellular; P:cellular component organization; P:cell cycle; F:hydrolase activity; F:nucleotide binding	EC:3.6.1.15
qs_c11641	ferrochelatase- chloroplastic-like	1762	20	0	0.8725	10	P:nucleobase-containing compound metabolic process; P:carbohydrate metabolic process; P:catabolic process; P:secondary metabolic process; P:cellular process; P:biosynthetic process; P:lipid metabolic process; F:protein binding; P:biological_process; F:catalytic activity; C:plastid; P:translation; P:cellular protein modification process; F:kinase activity	EC:4.99.1.1; EC:2.7.11.0
qs_c116439	hypothetical protein VITISV_039162	481	20	4.90304e-18	0.61	2	F:catalytic activity; F:binding	-
qs_c11645	hmg-box (high mobility group) dna-binding family protein	517	15	3.67973e-26	0.6887	1	C:nucleus
qs_c116455	sphingosine kinase 1	398	7	2.09755e-06	0.4629	1	F:kinase activity	-
qs_c116457	developmentally regulated g-protein 1	516	20	1.89464e-56	0.9655	11	P:protein metabolic process; P:cellular process; P:response to abiotic stimulus; F:nucleotide binding; C:cytoplasm; P:biosynthetic process; P:lipid metabolic process; P:secondary metabolic process; P:response to stress; F:lipid binding; F:hydrolase activity	-
qs_c116458	probable atp-dependent rna helicase dhx35-like	460	20	1.92514e-23	0.756	5	F:hydrolase activity; F:nucleic acid binding; C:plasma membrane; F:nucleotide binding; C:cytosol	-
qs_c116515	uncharacterized loc101212813	559	20	4.17581e-55	0.77	3	F:molecular_function; P:biological_process; C:cellular_component
qs_c11652	wd repeat domain phosphoinositide-interacting protein 3-like	493	20	1.7792e-88	0.8985	6	P:response to extracellular stimulus; P:response to stress; P:catabolic process; P:cellular process; C:membrane; F:binding; F:lipid binding	-
qs_c116526	---NA---	469	0			0	-
qs_c11656	cyclin-p3-1-like isoform 1	1168	20	4.62214e-112	0.8635	4	F:kinase activity; F:protein binding; P:metabolic process; P:cell cycle	-
qs_c11659	hypothetical protein PRUPE_ppa000031mg	286	1	0.0333515	0.83	0	-
qs_c1166	ubiquinone biosynthesis methyltransferase coq5	1101	20	0	0.8945	4	P:metabolic process; P:cellular process; C:mitochondrion; F:transferase activity	EC:2.1.1.0
qs_c116610	trna (guanine -n1)-methyltransferase 1-like	541	20	1.63464e-76	0.9015	4	C:mitochondrion; P:metabolic process; P:cellular process; C:nucleus; P:nucleobase-containing compound metabolic process; C:plastid	EC:2.1.1.228
qs_c116615	calcium-binding mitochondrial carrier protein s -1-like	501	20	6.74329e-71	0.865	4	C:membrane; F:binding; P:transport; P:cellular process	-
qs_c116647	phospholipase d	466	20	2.94844e-61	0.91	19	P:multicellular organismal development; P:response to extracellular stimulus; P:cell communication; P:response to stress; P:response to biotic stimulus; P:catabolic process; P:cellular process; P:lipid metabolic process; P:biosynthetic process; P:protein metabolic process; F:hydrolase activity; C:vacuole; P:response to abiotic stimulus; P:secondary metabolic process; P:biological_process; F:catal…	EC:3.1.4.4; EC:1.3.1.74
qs_c11665	uncharacterized partial	969	15	2.2989e-45	0.55	0	-
qs_c116650	dna binding	712	20	9.56896e-50	0.708	4	C:DNA-directed RNA polymerase III complex; F:DNA-directed RNA polymerase activity; P:transcription from RNA polymerase III promoter; F:DNA binding
qs_c11666	hypersensitive-induced response protein	1286	20	0	0.9545	12	C:cytosol; P:cellular protein modification process; F:kinase activity; P:multicellular organismal development; P:growth; C:plasma membrane; C:membrane; C:vacuole; F:protein binding; F:nucleotide binding; P:biosynthetic process; ; C:Golgi apparatus	EC:2.7.11.0
qs_c116666	soluble starch synthase	483	20	1.36954e-79	0.8665	8	P:response to stress; P:biosynthetic process; P:carbohydrate metabolic process; P:cellular process; F:transferase activity; C:plastid; P:lipid metabolic process; P:signal transduction; P:biological_process; P:response to biotic stimulus	EC:2.4.1.21
qs_c1167	glucan endo- -beta-glucosidase 4-like	1114	20	1.89699e-145	0.809	4	F:hydrolase activity; P:carbohydrate metabolic process; C:plasma membrane; F:binding	EC:3.2.1.0
qs_c11670	histone 2	889	20	7.96988e-68	0.941	11	C:intracellular; P:response to stress; P:response to biotic stimulus; P:flower development; F:DNA binding; P:response to external stimulus; P:response to abiotic stimulus; F:protein binding; P:cellular component organization; P:cellular process; C:vacuole; C:nucleus	-
qs_c116718	solute carrier family 35 member f1-like	737	20	1.85752e-35	0.789	2	C:cytoplasm; C:membrane	-
qs_c11672	kinase-like protein tmkl1-like	180	20	6.18253e-26	0.9555	8	P:anatomical structure morphogenesis; P:multicellular organismal development; P:cellular protein modification process; F:kinase activity; P:growth; C:plasma membrane; P:signal transduction; F:nucleotide binding	EC:2.7.11.0
qs_c116749	dnaj homolog subfamily c member 28-like	708	20	5.37823e-50	0.754	1	F:transporter activity	-
qs_c11676	dna binding	2102	20	8.62529e-150	0.7815	2	C:nucleus; F:DNA binding	-
qs_c11677	enth vhs gat family protein	2253	20	0	0.762	11	C:cytosol; F:transporter activity; P:cell growth; P:transport; P:cellular process; P:anatomical structure morphogenesis; P:cellular component organization; C:Golgi apparatus; C:plasma membrane; P:biosynthetic process; P:cellular protein modification process; P:carbohydrate metabolic process	-
qs_c116793	protein	502	20	6.83957e-23	0.8115	3	F:molecular_function; P:biological_process; C:cellular_component
qs_c11681	ubiquitin-activating enzyme e1	3389	20	0	0.9375	5	F:catalytic activity; P:biological_process; C:plasma membrane; P:cellular protein modification process; F:nucleotide binding; P:response to biotic stimulus	EC:6.3.2.19
qs_c11682	cyclic nucleotide-gated ion channel 15-like	1960	20	0	0.8565	6	F:nucleotide binding; F:transporter activity; P:transport; P:cellular process; C:membrane; F:protein binding	-
qs_c116839	protein	402	7	4.0932e-08	0.7557	1	F:binding	-
qs_c11684	nac domain ipr003441	1655	20	1.34487e-133	0.7615	10	P:reproduction; P:anatomical structure morphogenesis; P:post-embryonic development; P:biological_process; C:intracellular; ; P:multicellular organismal development; F:DNA binding; F:sequence-specific DNA binding transcription factor activity; P:response to stress; P:response to biotic stimulus; P:signal transduction	-
qs_c116854	hypothetical protein VITISV_040730	532	14	0.00171292	0.5821	4	F:transferase activity; F:binding; P:metabolic process; F:hydrolase activity	-
qs_c116870	probable e3 ubiquitin-protein ligase ari1-like	410	20	1.06238e-18	0.7605	1	F:binding; F:DNA binding	-
qs_c11689	dna topoisomerase 2-binding protein	639	20	2.38746e-72	0.72	1	F:isomerase activity
qs_c11691	probable s-acyltransferase at3g09320-like	1397	20	5.44388e-155	0.859	5	C:membrane; C:cytoplasm; F:catalytic activity; P:metabolic process; F:binding	EC:1.3.1.74
qs_c116921	cyclin t1	468	20	1.74426e-36	0.847	4	F:protein binding; P:metabolic process; P:cell cycle;	-
qs_c11694	ubiquitin carboxyl-terminal hydrolase 12-like	471	20	1.63754e-08	0.9685	5	F:hydrolase activity; P:protein metabolic process; P:catabolic process; P:cellular process; P:DNA metabolic process; F:DNA binding	EC:3.1.2.15
qs_c11695	PREDICTED: uncharacterized protein LOC101308888	533	20	4.22473e-22	0.662	0	-
qs_c11697	protein	907	20	1.38456e-39	0.6735	2	F:kinase activity; P:metabolic process	-
qs_c1170	conserved hypothetical protein	712	20	1.32291e-126	0.9025	2	F:molecular_function; P:biological_process
qs_c117015	dna binding	528	20	7.3616e-45	0.9115	7	P:nucleobase-containing compound metabolic process; P:catabolic process; P:biosynthetic process; P:carbohydrate metabolic process; P:cellular process; P:reproduction; P:post-embryonic development; P:response to abiotic stimulus	-
qs_c11702	transcription factor bhlh130-like	847	20	7.36501e-45	0.901	1	F:protein binding	-
qs_c11703	probable phenylalanine--trna ligase beta subunit-like	1476	20	0	0.841	7	C:cytosol; P:metabolic process; C:cytoplasm; P:nucleobase-containing compound metabolic process; P:translation; ; F:catalytic activity; F:molecular_function; F:nucleotide binding; F:binding; F:RNA binding	EC:6.1.1.20
qs_c11704	protein transport protein sec61 subunit beta-like	485	20	2.22753e-10	0.985	0	-
qs_c117059	enzymatic poly	447	20	7.01708e-23	0.7445	3	P:DNA metabolic process; F:nucleic acid binding; F:catalytic activity	-
qs_c117064	nucleic acid binding	454	20	3.61158e-40	0.805	3	F:molecular_function; P:biological_process; C:cellular_component
qs_c117068	hypothetical protein VITISV_033902	438	20	1.78951e-07	0.66	3	P:DNA metabolic process; F:nucleic acid binding; F:transferase activity	-
qs_c117074	---NA---	115	0			0	-
qs_c117097	phospholipase d p1-like	497	20	1.18617e-49	0.802	7	P:metabolic process; P:multicellular organismal development; P:response to extracellular stimulus; P:cell communication; P:response to stress; F:lipid binding; F:hydrolase activity; F:catalytic activity; P:cellular process; P:lipid metabolic process	EC:3.1.4.4; EC:1.3.1.74
qs_c11711	pre-mrna splicing factor	1598	20	1.32125e-59	0.869	5	F:nucleic acid binding; C:nucleoplasm; F:protein binding; F:nucleotide binding; P:response to stress	-
qs_c117141	integral membrane single c2 domain protein	326	20	5.98629e-32	0.9295	3	C:vacuole; C:plastid; C:plasma membrane	-
qs_c117153	diacylglycerol acyltransferase	274	20	6.97473e-15	0.882	5	F:transferase activity; P:biosynthetic process; P:cellular process; P:lipid metabolic process; C:membrane	EC:2.3.1.20
qs_c11718	tubulin beta-8 chain	1525	20	1.31819e-145	0.999	18	P:cellular component organization; P:cellular process; P:biosynthetic process; P:carbohydrate metabolic process; F:protein binding; C:vacuole; C:cytoskeleton; P:response to stress; P:response to abiotic stimulus; P:protein metabolic process; P:catabolic process; F:nucleotide binding; C:cell wall; P:nucleobase-containing compound metabolic process; C:Golgi apparatus; C:nucleolus; P:biological_proc…	-
qs_c117181	amp deaminase	513	20	3.35069e-25	0.6235	8	F:protein binding; P:reproduction; P:post-embryonic development; P:embryo development; P:biological_process; F:hydrolase activity; C:intracellular; P:multicellular organismal development; F:catalytic activity; P:nucleobase-containing compound metabolic process; P:biosynthetic process	-
qs_c1172	probable methyltransferase pmt2-like	2424	20	0	0.908	5	C:membrane; C:Golgi apparatus; P:metabolic process; P:cellular process; F:transferase activity	EC:2.1.1.0
qs_c11720	aluminum induced protein with ygl and lrdr motifs	2229	20	1.25053e-90	0.917	2	P:response to endogenous stimulus; C:plasma membrane; P:biological_process	-
qs_c117200	dna mismatch repair protein	651	20	1.01547e-94	0.921	17	P:metabolic process; P:cellular process; P:DNA metabolic process; F:DNA binding; F:hydrolase activity; P:biosynthetic process; P:cell cycle; P:cellular component organization; P:cellular protein modification process; P:response to stress; C:plastid; P:regulation of gene expression, epigenetic; ; P:response to abiotic stimulus; P:multicellular organismal development; C:nucleus; F:nuclease activity…	-
qs_c117203	atp-dependent dna helicase q-like sim-like	488	4	0.00819977	0.7075	2	F:binding; F:hydrolase activity	-
qs_c11721	ruvb-like 1-like	1793	20	0	0.9505	17	P:cell cycle; P:cellular component organization; P:cellular process; P:biosynthetic process; P:carbohydrate metabolic process; F:protein binding; P:nucleobase-containing compound metabolic process; P:protein metabolic process; P:catabolic process; C:plastid; P:cellular protein modification process; P:response to abiotic stimulus; P:post-embryonic development; C:nucleolus; C:cytosol; P:reproductio…	-
qs_c117229	udp-glycosyltransferase 74e2-like	500	20	5.22831e-76	0.835	9	P:response to stress; P:response to abiotic stimulus; P:cellular process; P:metabolic process; P:anatomical structure morphogenesis; P:multicellular organismal development; P:response to extracellular stimulus; P:cell communication; F:transferase activity; P:response to endogenous stimulus	EC:2.4.1.121
qs_c117233	protease 2-like	381	20	1.86283e-35	0.9235	4	F:hydrolase activity; C:mitochondrion; P:protein metabolic process; P:catabolic process	EC:3.4.21.0; EC:3.4.21.0
qs_c117247	leucine-rich repeat-containing protein	490	20	2.59303e-08	0.52	2	P:circadian rhythm; C:cellular_component
qs_c117256	abc transporter a family member	479	20	5.57076e-56	0.9185	7	F:hydrolase activity; F:transporter activity; C:plasma membrane; P:nucleobase-containing compound metabolic process; P:catabolic process; F:nucleotide binding; P:biological_process; P:cellular process; P:secondary metabolic process	-
qs_c117265	g-type lectin s-receptor-like serine threonine-protein kinase rlk1-like	457	20	4.57641e-54	0.765	4	F:binding; F:catalytic activity; P:pollen-pistil interaction; P:cellular protein modification process; F:nucleotide binding; F:kinase activity	EC:2.7.11.0
qs_c117268	f-box lrr-repeat protein	289	20	2.70236e-11	0.8955	3	F:molecular_function; P:biological_process; C:cellular_component
qs_c117281	sucrose synthase	293	20	7.05988e-41	0.9425	5	F:transferase activity; C:cell wall; P:biosynthetic process; P:carbohydrate metabolic process; P:cellular process	EC:2.4.1.13
qs_c1173	calcineurin b-like protein 01	2791	20	1.4361e-127	0.935	7	C:cytoplasm; P:response to stress; P:response to abiotic stimulus; C:cell; P:signal transduction; P:cellular process; C:plasma membrane; F:protein binding; F:binding; P:transport	-
qs_c11730	cell cycle checkpoint protein rad17-like	814	20	2.24136e-66	0.6085	6	P:cell cycle; P:DNA repair; C:nucleus; F:molecular_function; P:biological_process; C:cellular_component
qs_c117307	reverse transcriptase like protein	486	20	1.98993e-39	0.648	0	-
qs_c11731	glabra2 expression modulator-like	1048	20	2.42339e-123	0.784	7	P:anatomical structure morphogenesis; P:cell differentiation; P:multicellular organismal development; C:cytosol; P:carbohydrate metabolic process; P:cellular process; P:cellular component organization; P:cellular protein modification process	-
qs_c117310	receptor-like protein kinase	399	20	1.55278e-13	0.7255	3	P:metabolic process; P:cellular process; F:kinase activity	-
qs_c117332	21 kda	463	20	2.28664e-73	0.754	3	F:hydrolase activity; P:biological_process; F:enzyme regulator activity	EC:3.1.1.11
qs_c117342	transferring glycosyl	478	20	4.88564e-39	0.6335	2	P:biosynthetic process; F:transferase activity	-
qs_c117343	phosphatidylinositol 3- and 4-kinase family protein	512	20	5.3645e-27	0.538	4	F:phosphotransferase activity, alcohol group as acceptor; F:transferase activity, transferring phosphorus-containing groups; F:kinase activity; P:phosphorylation
qs_c117352	double-strand telomere binding protein 2	399	1	0.0130912	0.59	1	F:DNA binding
qs_c117357	conserved hypothetical protein	441	20	3.37081e-21	0.682	0	-
qs_c117367	nuclear control of atpase protein 2	456	14	8.37822e-12	0.8129	6	F:protein binding; P:biosynthetic process; P:cellular process; P:lipid metabolic process; P:transport; C:mitochondrion	-
qs_c11738	ap2 erf domain-containing transcription factor	1115	20	3.75442e-48	0.6135	7	P:regulation of transcription, DNA-dependent; P:transcription, DNA-dependent; C:nucleus; F:sequence-specific DNA binding transcription factor activity; F:DNA binding; P:response to biotic stimulus; P:response to wounding
qs_c117392	lysosomal pro-x	502	20	2.64133e-52	0.7275	3	F:hydrolase activity; P:protein metabolic process; P:catabolic process	-
qs_c1174	probable beta- -galactosyltransferase 14-like	1385	20	4.72281e-174	0.8295	6	F:transferase activity; C:Golgi apparatus; P:biosynthetic process; P:cellular protein modification process; P:carbohydrate metabolic process; C:membrane	EC:2.4.1.134
qs_c117403	cysteine-rich receptor-like protein kinase	498	20	2.26732e-44	0.6995	1	F:kinase activity	-
qs_c117415	magnesium chelatase h-like protein	518	20	5.8057e-44	0.9575	6	F:catalytic activity; P:biosynthetic process; P:cellular process; C:plastid; C:mitochondrion; F:nucleotide binding	EC:6.6.1.2; EC:6.6.1.1
qs_c11743	paired amphipathic helix protein sin3-like 4-like	3798	20	0	0.8185	2	C:nucleus;	-
qs_c11745	g-type lectin s-receptor-like serine threonine-protein kinase rks1-like	946	20	1.61096e-66	0.6605	2	P:cellular process; F:kinase activity	-
qs_c117469	PREDICTED: uncharacterized protein LOC100249081	522	20	2.68247e-32	0.678	3	P:metabolic process; F:catalytic activity; F:pyridoxal phosphate binding
qs_c117475	g-type lectin s-receptor-like serine threonine-protein kinase ces101-like	502	7	5.84214e-06	0.5171	2	F:binding; F:kinase activity	-
qs_c11749	f-box protein	2576	20	7.23614e-126	0.566	5	F:molecular_function; P:positive regulation of transcription, DNA-dependent; P:response to karrikin; P:chloroplast organization; C:cellular_component
qs_c117498	calcium-transporting atpase plasma membrane-type-like	421	20	6.40556e-54	0.94	10	F:hydrolase activity; F:transporter activity; F:protein binding; P:transport; P:cellular process; C:membrane; F:binding; P:biosynthetic process; P:nucleobase-containing compound metabolic process; F:nucleotide binding; C:plastid; C:endoplasmic reticulum; C:plasma membrane	EC:3.6.3.8
qs_c117500	transcription factor bhlh123-like	449	20	9.49839e-41	0.8415	1	F:protein binding	-
qs_c117508	transformation transcription domain-associated	428	20	7.7929e-51	0.7935	12	P:cellular component organization; P:cellular process; F:kinase activity; P:regulation of gene expression, epigenetic; ; P:cell cycle; P:DNA metabolic process; F:transferase activity; P:post-embryonic development; P:metabolic process; C:cytosol; F:nucleic acid binding; P:nucleobase-containing compound metabolic process; C:plasma membrane; P:response to stress; P:response to biotic stimulus	EC:2.7.1.0
qs_c117515	hypothetical protein VITISV_030917	381	20	0.000164692	0.641	3	F:transferase activity; P:metabolic process; P:cellular process	-
qs_c117519	histidine triad family protein	425	20	1.21928e-45	0.857	3	P:metabolic process; P:cellular process; F:hydrolase activity; C:peroxisome; P:nucleobase-containing compound metabolic process	EC:3.6.2.1
qs_c117522	protein tonsoku-like	292	5	5.43954e-08	0.618	1	P:single-organism process	-
qs_c117543	dna repair protein rad51 homolog	833	20	6.45867e-117	0.8065	14	P:cellular component organization; P:cellular process; P:response to abiotic stimulus; F:DNA binding; P:cell cycle; ; P:DNA metabolic process; P:biosynthetic process; P:response to stress; P:metabolic process; F:nucleotide binding; P:multicellular organismal development; F:protein binding; F:hydrolase activity; P:regulation of gene expression, epigenetic; C:nucleus	-
qs_c11757	scarecrow-like protein 8-like	2927	20	0	0.6845	3	C:cytoplasm; C:nucleus;	-
qs_c117577	JHL07K02.14	474	9	1.89281e-28	0.6289	2	F:molecular_function; P:biological_process
qs_c117615	pentatricopeptide repeat-containing protein	464	20	9.69471e-56	0.8225	3	P:nucleobase-containing compound metabolic process; C:plastid; C:mitochondrion	-
qs_c117617	soul-like protein	168	13	1.72673e-13	0.7477	0	-
qs_c11762	endo- -beta-d-glucanase-like	1159	20	3.76268e-132	0.8635	12	P:cellular component organization; P:cellular process; P:transport; P:biological_process; C:plasma membrane; P:response to stress; P:response to abiotic stimulus; F:hydrolase activity; P:generation of precursor metabolites and energy; P:carbohydrate metabolic process; P:catabolic process; C:nucleus; C:cytosol; C:extracellular region	EC:3.1.1.45
qs_c11766	smr (small related) domain-containing protein	817	20	3.23853e-40	0.546	2	C:cytoplasm; P:N-terminal protein myristoylation
qs_c117676	udp-glycosyltransferase 91a1-like	515	20	1.51677e-80	0.8485	2	F:transferase activity; P:metabolic process	EC:2.4.1.115
qs_c117695	uba and ubx domain-containing protein at4g15410-like	237	20	3.33251e-08	0.94	1	P:biological_process
qs_c1177	low quality protein: proteasome activator complex subunit 4-like	4339	20	0	0.8165	1	C:cellular_component
qs_c11772	trihelix transcription factor gt-2-like	1127	20	5.73363e-70	0.694	2	F:sequence-specific DNA binding transcription factor activity;	-
qs_c117729	50s ribosomal protein l4	246	20	2.0173e-25	0.893	4	; F:structural molecule activity; C:ribosome; P:translation	-
qs_c117762	density-regulated protein	510	20	3.30482e-38	0.7415	1	C:plastid	-
qs_c11777	probable 3-beta-hydroxysteroid-delta -isomerase-like	1050	20	1.3362e-113	0.837	6	F:catalytic activity; P:biosynthetic process; P:cellular process; P:lipid metabolic process; C:membrane; C:endoplasmic reticulum; C:plasma membrane	EC:5.3.3.5
qs_c117774	pentatricopeptide repeat-containing protein at5g16860-like	408	20	9.38334e-54	0.7555	3	F:molecular_function; P:biological_process; C:cellular_component
qs_c117779	uncharacterized vacuolar membrane protein yml018c-like	539	20	2.75959e-10	0.7315	1	C:membrane	-
qs_c117797	wd repeat-containing protein	494	20	8.28088e-37	0.662	2	P:reproduction; P:cellular process	-
qs_c11780	ethylene-responsive transcription factor rap2-4-like	1723	20	9.5947e-82	0.6915	4	P:response to stress; P:response to abiotic stimulus; P:cellular process;	-
qs_c117813	chaperone protein dnaj	513	20	3.56756e-25	0.516	10	F:unfolded protein binding; P:lipid metabolic process; P:intracellular signal transduction; P:protein folding; P:signal transduction; F:heat shock protein binding; F:phosphatidylinositol phospholipase C activity; C:intracellular; P:response to stress; C:cellular_component
qs_c117824	ribosomal protein s10	431	20	4.54603e-43	0.9005	4	C:ribosome; F:structural molecule activity; P:translation; C:mitochondrion	-
qs_c11783	uncharacterized loc101215302	1072	20	7.0578e-105	0.888	2	F:molecular_function; P:biological_process
qs_c117856	uncharacterized vacuolar membrane protein yml018c-like	478	20	2.66664e-12	0.7035	1	C:membrane	-
qs_c117865	abc transporter b family member mitochondrial-like	487	20	8.70991e-21	0.8055	19	P:response to abiotic stimulus; P:tropism; P:multicellular organismal development; C:plastid; P:biosynthetic process; P:protein metabolic process; P:cellular process; P:biological_process; P:cellular homeostasis; P:transport; F:enzyme regulator activity; C:membrane; C:mitochondrion; F:hydrolase activity; F:transporter activity; P:cellular component organization; P:cell communication; P:nucleobase…	EC:3.6.3.44
qs_c117898	oxidoreductase glyr1-like	487	20	2.81347e-76	0.9435	8	F:catalytic activity; P:nucleobase-containing compound metabolic process; P:carbohydrate metabolic process; P:catabolic process; P:secondary metabolic process; ; F:nucleotide binding; C:plastid; F:binding	EC:1.1.1.31; EC:1.1.1.79; EC:1.1.1.60; EC:1.1.1.44
qs_c1179	protease homolog 1-like	1558	20	0	0.8865	5	C:membrane; F:hydrolase activity; P:protein metabolic process; P:catabolic process; C:plastid	EC:3.4.24.0
qs_c11790	subtilisin-like protease sdd1-like	1168	20	0	0.7445	5	F:protein binding; F:hydrolase activity; C:cytoplasm; P:protein metabolic process; P:catabolic process; P:biological_process	EC:3.4.21.0
qs_c117918	dual specificity protein phosphatase 1	449	20	1.32335e-12	0.63	7	P:cellular protein modification process; F:protein binding; C:intracellular; P:response to stress; P:cellular process; P:metabolic process; P:signal transduction; P:response to abiotic stimulus; F:hydrolase activity	-
qs_c117931	rna polymerase ii c-terminal domain phosphatase-like 4-like	477	20	2.24772e-75	0.8735	6	F:protein binding; F:hydrolase activity; P:response to stress; P:response to abiotic stimulus; C:nucleus; F:transferase activity	EC:3.1.3.16
qs_c117934	disease resistance protein rga4-like	481	20	5.45177e-29	0.7595	1	F:hydrolase activity	-
qs_c11794	anthocyanidin reductase	2103	20	0	0.9185	5	F:catalytic activity; P:biosynthetic process; ; P:secondary metabolic process; F:binding; F:nucleotide binding; P:metabolic process	EC:1.3.1.77
qs_c117975	conserved hypothetical protein	583	20	1.15077e-53	0.8615	3	C:membrane; C:plastid; C:thylakoid	-
qs_c117976	beta- -glucanase	438	20	5.41114e-56	0.847	3	F:hydrolase activity; P:carbohydrate metabolic process; F:binding	EC:3.2.1.39
qs_c11798	protein rik-like	1969	20	2.62472e-65	0.7445	2	F:protein binding; F:RNA binding	-
qs_c1180	e3 ubiquitin-protein ligase upl3-like	4437	20	0	0.8625	13	P:cellular protein modification process; C:intracellular; P:reproduction; P:post-embryonic development; F:catalytic activity; P:catabolic process; P:anatomical structure morphogenesis; P:cellular component organization; P:cell differentiation; P:multicellular organismal development; P:DNA metabolic process; P:biosynthetic process; P:cell cycle; P:cellular process; C:plasma membrane	EC:6.3.2.19
qs_c11804	nad kinase 1-like	2047	20	0	0.868	5	P:metabolic process; P:cellular process; F:kinase activity; P:nucleobase-containing compound metabolic process; P:biosynthetic process; P:secondary metabolic process; F:protein binding	EC:2.7.1.86; EC:2.7.1.23
qs_c11806	at5g58960 k19m22_160	626	20	9.38224e-115	0.8975	6	P:multicellular organismal development; P:growth; P:response to abiotic stimulus; P:tropism; P:flower development; P:cellular component organization; P:cellular process	-
qs_c118078	---NA---	442	0			0	-
qs_c118079	bri1 kinase inhibitor 1-like	476	20	2.67197e-43	0.732	6	P:biosynthetic process; P:cellular process; P:lipid metabolic process; C:plasma membrane; C:cytosol; F:protein binding	-
qs_c118095	atp synthase mitochondrial f1 complex assembly factor 2-like	445	20	2.67343e-07	0.948	3	P:cellular component organization; P:cellular process; C:mitochondrion	-
qs_c118101	flavin-containing monooxygenase yucca10-like	438	20	9.93268e-30	0.7755	5	F:nucleotide binding; C:cytoplasm; P:anatomical structure morphogenesis; F:catalytic activity; P:metabolic process	EC:1.14.13.8
qs_c118116	haus augmin-like complex subunit 3-like	468	20	2.87194e-23	0.87	3	C:cytoskeleton; C:cytoplasm; C:nucleus	-
qs_c118133	probable f-box protein at4g22030-like	586	20	1.86948e-62	0.7905	0	-
qs_c11816	no exine formation 1	606	20	8.16794e-69	0.8585	2	C:plastid; C:membrane	-
qs_c118164	scarecrow-like protein 23-like	503	20	8.8462e-26	0.7235	1		-
qs_c118179	stress regulated protein isoform 1	500	20	8.19483e-07	0.9325	1	C:plastid	-
qs_c118181	ribosomal rna-processing protein 12-like	328	20	3.62763e-13	0.646	0	-
qs_c11819	omega-amidase nit2-like	1243	20	1.4527e-107	0.7995	4	P:metabolic process; F:hydrolase activity; F:binding; C:plastid	-
qs_c1182	zinc finger ccch domain-containing protein 27-like	2827	20	2.90983e-118	0.539	4	F:nucleic acid binding; F:zinc ion binding; P:positive regulation of vernalization response; C:cellular_component
qs_c118208	at2g46850-like partial	486	20	5.10223e-69	0.734	4	F:carbohydrate binding; P:cellular protein modification process; F:nucleotide binding; F:kinase activity	EC:2.7.11.0
qs_c118214	root phototropism protein 2-like	601	20	3.13157e-101	0.8645	13	P:multicellular organismal development; F:signal transducer activity; P:response to stress; P:response to abiotic stimulus; P:tropism; P:abscission; P:flower development; P:transport; P:cellular component organization; P:cellular process; P:anatomical structure morphogenesis; P:signal transduction; P:biosynthetic process; ; C:nucleus	-
qs_c118221	u-box domain-containing protein 50-like	724	20	1.67465e-13	0.7655	2	P:metabolic process; P:cellular process; P:cellular protein modification process; F:kinase activity	-
qs_c118238	trans- -enoyl- reductase	570	20	2.69679e-67	0.7335	1	C:plastid	-
qs_c118254	armadillo beta-catenin-like repeats-containing protein	510	20	3.55112e-86	0.868	7	C:cytoplasm; C:membrane; C:nuclear envelope; P:transport; P:cellular component organization; P:cellular process; F:transporter activity	-
qs_c11827	wd repeat-containing protein 82-b-like	554	20	7.6984e-99	0.891	5	P:reproduction; P:post-embryonic development; P:response to abiotic stimulus; C:intracellular; F:nucleotide binding	-
qs_c118273	ubiquinol oxidase chloroplastic chromoplastic-like	530	20	3.7496e-28	0.872	12	F:catalytic activity; P:generation of precursor metabolites and energy; C:membrane; F:binding; P:biosynthetic process; P:cellular process; P:lipid metabolic process; P:secondary metabolic process; P:response to abiotic stimulus; P:cellular component organization; C:thylakoid; P:biological_process; C:mitochondrion;	-
qs_c11829	af411783_1 at3g59090 f17j16_140	1212	20	1.04395e-74	0.612	4	P:protein import into peroxisome matrix; P:fatty acid beta-oxidation; C:intracellular; C:membrane
qs_c118294	mads-box transcription factor 27-like	304	12	6.63541e-08	0.7008	3	F:binding; F:catalytic activity;	-
qs_c1183	serine threonine-protein kinase rio1-like	1768	20	0	0.848	3	P:cellular protein modification process; F:nucleotide binding; F:kinase activity	EC:2.7.11.0
qs_c118315	uncharacterized partial	391	20	5.65483e-50	0.8015	2	P:nucleobase-containing compound metabolic process; P:cellular component organization; P:cellular process	-
qs_c118320	trab domain-containing	351	20	1.05133e-24	0.87	3	F:molecular_function; P:biological_process; C:cellular_component
qs_c11836	casp-like protein gsvivt00013502001-like	964	20	1.03677e-96	0.876	4	P:cellular process; P:catabolic process; C:plasma membrane; C:membrane; P:response to endogenous stimulus	-
qs_c118366	probable lrr receptor-like serine threonine-protein kinase at3g47570-like	192	5	0.00572748	0.708	8	P:biological_process; P:transport; F:kinase activity; P:response to stress; P:cellular protein modification process; P:response to biotic stimulus; C:cytoplasm; F:nucleotide binding; P:signal transduction	-
qs_c118369	4-coumarate-- ligase-like 9-like	423	20	2.03172e-59	0.895	2	F:catalytic activity; P:metabolic process	EC:1.13.12.7
qs_c11839	glutelin type-a	1370	20	3.94465e-158	0.7805	1	F:molecular_function	-
qs_c118396	mannosyl-oligosaccharide glucosidase gcs1-like	301	20	1.42363e-29	0.8395	6	F:hydrolase activity; P:anatomical structure morphogenesis; P:cell differentiation; P:multicellular organismal development; C:endoplasmic reticulum; P:carbohydrate metabolic process	EC:3.2.1.106; EC:3.2.1.20
qs_c118409	pinus taeda anonymous locus 0_14503_01 genomic sequence	498	20	9.81779e-59	0.7395	1	P:biological_process
qs_c118411	probable n-acetyltransferase hookless 1	224	20	1.18307e-09	0.933	9	F:transferase activity; P:anatomical structure morphogenesis; P:cellular component organization; P:cell growth; P:signal transduction; P:response to endogenous stimulus; P:metabolic process; P:response to abiotic stimulus; P:post-embryonic development	-
qs_c118415	probable methyltransferase pmt11-like	332	20	8.47563e-12	0.837	4	F:binding; F:transferase activity; P:metabolic process; P:cellular process	EC:2.1.1.0
qs_c11843	root phototropism protein 2-like	955	20	9.30929e-110	0.8745	13	P:multicellular organismal development; F:signal transducer activity; P:response to stress; P:response to abiotic stimulus; P:tropism; P:abscission; P:flower development; P:transport; P:cellular component organization; P:cellular process; P:anatomical structure morphogenesis; P:signal transduction; P:biosynthetic process; ; C:nucleus	-
qs_c118441	p30 dbc	562	13	1.59619e-08	0.5146	4	P:apoptotic process; C:cytosol; F:calcium ion binding; P:cell division
qs_c118442	acyl-protein thioesterase 2-like	478	20	1.08008e-31	0.859	1	F:hydrolase activity	EC:3.1.1.1; EC:3.1.1.3
qs_c118455	protein	444	20	2.22001e-42	0.7555	1	C:membrane	-
qs_c118459	carotene epsilon- chloroplastic-like	300	20	3.16555e-07	0.892	11	P:anatomical structure morphogenesis; P:post-embryonic development; C:plastid; P:biosynthetic process; P:cellular process; P:lipid metabolic process; P:secondary metabolic process; F:catalytic activity; P:carbohydrate metabolic process; F:binding; F:molecular_function; P:nucleobase-containing compound metabolic process; P:multicellular organismal development; F:oxygen binding; P:cell differentiat…	EC:1.14.14.1
qs_c11846	---NA---	109	0			0	-
qs_c118462	s-locus-specific glycoprotein s13	500	17	2.47337e-13	0.6182	2	F:kinase activity; P:cellular process	-
qs_c118469	n-acetylglucosaminylphosphatidylinositol de-n-acetylase family protein	469	20	1.22075e-60	0.8165	1	F:hydrolase activity	EC:3.5.1.89
qs_c11848	ubiquitin carboxyl-terminal hydrolase 27-like	943	20	7.07431e-115	0.7305	3	P:protein metabolic process; P:catabolic process; F:hydrolase activity	-
qs_c118504	ring finger protein	720	20	5.4695e-55	0.6275	2	F:metal ion binding; F:zinc ion binding
qs_c11852	protein	1340	20	2.44038e-153	0.828	9	F:protein binding; F:transferase activity; C:cytoplasm; P:transport; P:cellular process; P:response to biotic stimulus; P:biosynthetic process; ; P:secondary metabolic process	EC:2.4.1.115; EC:2.4.1.91; EC:2.4.1.128
qs_c118543	3-epi-6-deoxocathasterone 23-monooxygenase-like	520	20	4.97199e-09	0.534	8	F:metal ion binding; P:oxidation-reduction process; F:oxidoreductase activity, acting on paired donors, with incorporation or reduction of molecular oxygen; F:heme binding; F:oxidoreductase activity; F:electron carrier activity; F:iron ion binding; F:monooxygenase activity
qs_c11855	atp-binding cassette	5818	20	0	0.8365	7	P:biological_process; F:hydrolase activity; F:transporter activity; P:nucleobase-containing compound metabolic process; P:catabolic process; P:transport; F:nucleotide binding; C:plasma membrane	EC:3.6.3.28
qs_c118555	30s ribosomal protein chloroplastic-like	573	20	1.03096e-36	0.8725	8	C:ribosome; C:plastid; P:cellular component organization; P:translation; F:RNA binding; F:structural molecule activity; C:cytosol; C:thylakoid	-
qs_c118556	nuclease harbi1-like	480	20	1.14235e-49	0.676	0	-
qs_c11856	transcription factor myb39-like	882	20	1.5641e-109	0.7545	2	P:response to endogenous stimulus; P:biological_process; F:DNA binding	-
qs_c118576	polyketide hydroxylase-like	428	20	3.25653e-17	0.7785	7	P:reproduction; P:post-embryonic development; P:embryo development; P:anatomical structure morphogenesis; F:binding; F:catalytic activity; P:metabolic process	-
qs_c118578	protein phosphatase 2c 73	473	20	2.59331e-57	0.8065	6	P:response to stress; P:response to abiotic stimulus; F:hydrolase activity; P:metabolic process; C:cytoplasm; C:nucleus	-
qs_c118594	pentatricopeptide repeat-containing protein chloroplastic-like	408	20	1.32119e-38	0.8935	1	C:plastid	-
qs_c118603	cell cycle checkpoint protein rad1-like	493	20	1.39101e-69	0.7785	3	P:DNA metabolic process; P:biosynthetic process; C:nucleus	-
qs_c118606	pentatricopeptide repeat-containing protein	495	20	1.84249e-67	0.7505	3	F:molecular_function; P:biological_process; C:cellular_component
qs_c118611	hypothetical protein PRUPE_ppa015501mg	408	4	2.27236e-08	0.77	0	-
qs_c118634	l-2-hydroxyglutarate mitochondrial-like	475	20	4.30962e-60	0.871	2	P:metabolic process; F:catalytic activity	EC:1.1.99.2
qs_c11864	glucose-6-phosphate 1- chloroplastic-like	791	20	2.51453e-94	0.7945	7	F:nucleotide binding; F:catalytic activity; C:plastid; P:nucleobase-containing compound metabolic process; P:carbohydrate metabolic process; P:catabolic process; P:secondary metabolic process	EC:1.1.1.49
qs_c11865	---NA---	242	0			0	-
qs_c118662	bud13 homolog	427	20	2.87287e-18	0.7435	1	C:intracellular	-
qs_c118668	probable methyltransferase pmt23-like	395	20	4.0531e-16	0.879	5	C:plasma membrane; C:Golgi apparatus; P:metabolic process; P:cellular process; F:transferase activity	EC:2.1.1.0
qs_c11868	formimidoyltransferase-cyclodeaminase-like	763	20	7.73464e-139	0.8065	3	F:transferase activity; P:metabolic process; F:binding	-
qs_c118685	pentatricopeptide repeat-containing protein at4g20090-like	481	20	7.0214e-55	0.789	3	P:reproduction; P:post-embryonic development; P:embryo development	-
qs_c118696	ankyrin repeat and regulator of chromosome condensation domain-containing protein	510	20	8.10461e-27	0.8995	6	P:biosynthetic process; P:cellular process; P:lipid metabolic process; ; P:response to extracellular stimulus; P:cell communication; P:response to stress	-
qs_c1187	actin-related protein 2 3 complex subunit 1-like	1297	20	0	0.928	7	C:cytoplasm; C:cytoskeleton; P:cellular component organization; P:cellular process; F:protein binding; C:nucleus; F:nucleotide binding	-
qs_c118706	kelch-like protein diablo	482	20	2.15646e-63	0.925	1	P:biological_process
qs_c118731	tmv resistance protein n-like	504	20	2.74619e-14	0.6495	4	P:defense response; F:ADP binding; P:signal transduction; C:intracellular
qs_c118746	protein	358	20	3.6309e-21	0.658	4	P:response to endogenous stimulus; P:response to stress; F:hydrolase activity; P:response to biotic stimulus	-
qs_c11876	dna glycosylase	882	17	2.90976e-54	0.5188	2	P:DNA repair; F:catalytic activity
qs_c118765	vacuolar protein sorting	284	20	1.50871e-26	0.8315	8	P:transport; P:cellular process; P:cell growth; C:membrane; C:endosome; P:biosynthetic process; P:carbohydrate metabolic process; P:anatomical structure morphogenesis; P:cellular component organization; C:cell	-
qs_c118775	udp-glycosyltransferase 85a1-like	118	17	1.19138e-08	0.8476	2	F:transferase activity; P:metabolic process	EC:2.4.1.0
qs_c118787	PREDICTED: uncharacterized protein LOC100775288	453	20	2.84706e-35	0.856	3	P:biosynthetic process; P:cellular process; P:lipid metabolic process	-
qs_c11879	plastidic aldolase	471	20	6.94356e-95	0.965	11	C:plastid; C:ribosome; P:biological_process; C:thylakoid; P:response to endogenous stimulus; P:generation of precursor metabolites and energy; P:carbohydrate metabolic process; P:catabolic process; F:catalytic activity; C:membrane; C:extracellular region; C:mitochondrion	EC:4.1.2.13
qs_c11882	glutathione s-transferase u8-like	1519	20	2.33619e-86	0.797	12	P:protein metabolic process; P:catabolic process; P:cellular process; P:response to stress; P:response to biotic stimulus; P:cellular component organization; F:transferase activity; P:lipid metabolic process; P:biological_process; F:binding; C:cytoplasm; P:secondary metabolic process; C:plasma membrane	EC:2.5.1.18
qs_c11883	udp-glucose pyrophosphorylase 3	631	20	7.47716e-81	0.916	6	P:biosynthetic process; P:cellular process; P:lipid metabolic process; P:response to extracellular stimulus; P:cell communication; P:response to stress; F:transferase activity	EC:2.7.7.0
qs_c11885	dna polymerase eta	532	20	6.66349e-92	0.9155	8	P:DNA metabolic process; P:biosynthetic process; F:transferase activity; P:carbohydrate metabolic process; P:cellular process; P:response to abiotic stimulus; F:protein binding; F:DNA binding; P:response to stress	EC:2.7.7.7
qs_c118851	uncharacterized oxidoreductase -like	466	20	1.07529e-60	0.9315	5	F:catalytic activity; P:biosynthetic process; P:carbohydrate metabolic process; P:cellular process; C:plastid; P:metabolic process	-
qs_c11888	v-type proton atpase subunit g-like	652	20	1.12191e-43	0.8425	5	P:transport; C:membrane; C:vacuole; F:hydrolase activity; F:transporter activity	EC:3.6.3.0
qs_c118884	mterf domain-containing mitochondrial	500	20	2.49209e-31	0.7105	1	C:plastid	-
qs_c118897	15-cis-zeta-carotene chloroplastic-like	433	20	1.23729e-49	0.9405	6	P:biosynthetic process; P:cellular process; P:secondary metabolic process; P:lipid metabolic process; C:plastid; C:membrane	-
qs_c1189	protein	873	20	3.96615e-97	0.887	3	F:molecular_function; P:biological_process; C:cellular_component
qs_c11891	uncharacterized loc101208172	2436	20	0	0.8355	4	C:intracellular; P:transport; C:plasma membrane; F:transporter activity	-
qs_c118911	sterol 3-beta-glucosyltransferase-like	578	20	2.69127e-53	0.7795	3	P:metabolic process; F:transferase activity; C:mitochondrion	EC:2.4.1.0
qs_c118920	tmv resistance protein n-like	510	20	7.20618e-13	0.73	4	P:response to stress; F:nucleotide binding; P:signal transduction; C:intracellular	-
qs_c118933	ccaat enhancer-binding protein zeta-like	459	10	1.3914e-10	0.606	3	P:polar nucleus fusion; P:embryo sac development; C:nucleolus
qs_c118936	leucine-rich repeat protein shoc-2-like	484	20	7.23884e-28	0.773	1	F:hydrolase activity	-
qs_c11894	---NA---	519	0			0	-
qs_c118941	wall-associated receptor kinase 2-like	517	20	1.80178e-34	0.647	0	-
qs_c118995	at2g19120-like partial	340	20	2.6752e-46	0.956	2	F:nuclease activity; C:plasma membrane; F:hydrolase activity	-
qs_c118998	swi snf-related matrix-associated actin-dependent regulator of chromatin subfamily a member 3-like 2-like	518	20	8.97582e-26	0.95	7	P:biological_process; P:DNA metabolic process; P:biosynthetic process; F:hydrolase activity; F:DNA binding; P:response to stress; F:nucleotide binding; F:transferase activity; F:binding	-
qs_c119025	PREDICTED: uncharacterized protein LOC100256384	548	20	2.15061e-19	0.7305	2	P:metabolic process; F:catalytic activity
qs_c119051	protein	496	20	6.81151e-72	0.8225	5	P:response to stress; P:response to abiotic stimulus; F:carbohydrate binding; P:response to biotic stimulus; P:response to endogenous stimulus	-
qs_c119052	uncharacterized loc101215442	485	20	9.88593e-49	0.803	4	C:membrane; C:plastid; C:thylakoid; C:mitochondrion	-
qs_c11906	transmembrane emp24 domain-containing protein p24delta9-like	940	20	1.25937e-92	0.835	3	C:membrane; C:endoplasmic reticulum; P:transport	-
qs_c119061	receptor protein kinase 1-like	500	20	7.33915e-40	0.77	4	F:kinase activity; P:pollen-pistil interaction; P:cellular protein modification process; F:nucleotide binding	EC:2.7.11.26; EC:2.7.11.0
qs_c11907	tetratricopeptide repeat protein 5-like	723	20	1.18073e-22	0.891	1	C:plastid	-
qs_c119084	phosphoinositide-specific phospholipase c	504	20	4.05677e-27	0.6125	3	F:hydrolase activity; C:plasma membrane; P:cellular process	EC:3.1.4.0
qs_c11909	calcium-transporting atpase plasma membrane-type-like	2854	20	0	0.8685	7	F:hydrolase activity; F:transporter activity; P:transport; P:cellular process; C:membrane; F:binding; P:biosynthetic process; P:nucleobase-containing compound metabolic process; F:nucleotide binding	EC:3.6.3.8
qs_c119097	heavy metal atpase	434	20	3.01658e-34	0.8615	14	C:membrane; C:vacuole; P:transport; P:cellular process; C:plastid; F:hydrolase activity; F:transporter activity; P:generation of precursor metabolites and energy; P:photosynthesis; C:cytosol; P:protein metabolic process; P:catabolic process; F:binding; P:biosynthetic process; P:nucleobase-containing compound metabolic process; C:intracellular; P:biological_process; F:nucleotide binding	EC:3.4.25.0; EC:3.6.3.4
qs_c1191	n-alpha-acetyltransferase auxiliary subunit-like	3129	20	0	0.883	6	P:reproduction; P:post-embryonic development; P:embryo development; C:membrane; C:cytosol; C:plasma membrane; F:receptor activity	-
qs_c119106	anthocyanidin 3-o-glucosyltransferase	504	20	1.11468e-21	0.6795	2	F:transferase activity; P:metabolic process	EC:2.4.1.115
qs_c11911	dead-box atp-dependent rna helicase 30-like	1315	20	8.83554e-109	0.873	3	F:nucleic acid binding; F:nucleotide binding; F:hydrolase activity	-
qs_c119112	fructose- - chloroplastic-like	688	20	1.89155e-103	0.9465	4	P:carbohydrate metabolic process; F:hydrolase activity; C:plastid; P:nucleobase-containing compound metabolic process	EC:3.1.3.11
qs_c11913	f-box protein skip31-like	1357	20	2.99929e-165	0.798	2	F:molecular_function; P:biological_process
qs_c119139	nucleic acid binding	472	20	7.16341e-22	0.776	1	F:binding; F:nucleic acid binding	-
qs_c11914	nodulation protein h-like	547	20	7.41181e-97	0.8745	1	F:transferase activity	EC:2.8.2.0
qs_c119147	lmbr1 domain-containing protein 2 homolog a-like	482	20	2.15283e-76	0.9105	1	C:membrane	-
qs_c119154	udp-galactose transporter 6	496	20	1.58068e-38	0.9425	4	C:membrane; C:Golgi apparatus; P:transport; F:transporter activity	-
qs_c119155	lrr receptor-like serine threonine-protein kinase rch1-like	436	20	1.56943e-21	0.7255	9	P:cellular protein modification process; F:kinase activity; P:anatomical structure morphogenesis; P:post-embryonic development; F:receptor activity; P:signal transduction; F:nucleotide binding; P:flower development; P:response to biotic stimulus; C:membrane	EC:2.7.11.0
qs_c11916	xylose isomerase	1892	20	0	0.918	10	F:binding; P:carbohydrate metabolic process; P:cellular process; C:Golgi apparatus; C:plasma membrane; F:catalytic activity; C:membrane; C:vacuole; P:nucleobase-containing compound metabolic process; P:catabolic process; P:secondary metabolic process; C:endoplasmic reticulum	EC:5.3.1.5
qs_c11917	glucan endo- -beta-glucosidase 1-like	691	20	8.98045e-70	0.881	3	F:hydrolase activity; P:carbohydrate metabolic process; F:binding	EC:3.2.1.39
qs_c119172	flotillin-like protein	438	20	2.09881e-74	0.9255	5	C:plasma membrane; P:response to stress; P:cellular process; P:biological_process; C:membrane; C:vacuole; P:multicellular organismal development	-
qs_c11921	non-functional nadph-dependent codeinone reductase 2-like	476	20	9.98741e-64	0.824	5	P:transport; F:catalytic activity; P:response to stress; P:response to abiotic stimulus; P:metabolic process	EC:1.1.1.203; EC:1.1.1.19
qs_c119216	isovaleryl- dehydrogenase	348	20	5.13917e-37	0.957	5	F:nucleotide binding; C:mitochondrion; F:catalytic activity; P:catabolic process; ; P:metabolic process	EC:1.3.99.10
qs_c119276	casein kinase ii subunit alpha-1-like	396	20	5.89203e-11	0.947	9	P:response to abiotic stimulus; P:cellular protein modification process; F:kinase activity; ; P:reproduction; P:post-embryonic development; F:nucleotide binding; F:sequence-specific DNA binding transcription factor activity; C:plasma membrane	EC:2.7.11.23
qs_c119314	hypothetical protein VITISV_001683	476	20	4.65511e-08	0.6985	0	-
qs_c119327	myb family transcription factor	350	20	7.3508e-42	0.7415	2	C:membrane; C:vacuole	-
qs_c119351	protein far1-related sequence 11-like	239	11	0.00116198	0.5836	2	F:nucleic acid binding; F:zinc ion binding
qs_c119354	ist1 homolog	794	20	8.40384e-13	0.9095	3	P:reproduction; P:post-embryonic development; P:response to abiotic stimulus	-
qs_c11936	heat- and acid-stable phosphoprotein	942	20	1.40992e-38	0.843	1	C:cytosol	-
qs_c119367	heparan-alpha-glucosaminide n-acetyltransferase-like	480	20	3.68853e-74	0.8965	1	F:transferase activity	-
qs_c119369	protein	369	15	7.50462e-08	0.7587	1	P:anaerobic respiration
qs_c119378	iaa-amino acid hydrolase ilr1-like 5-like	361	20	5.09547e-25	0.857	3	C:cytoplasm; P:metabolic process; F:hydrolase activity	EC:3.5.1.32
qs_c119380	uncharacterized loc101210126	473	20	5.89695e-28	0.699	3	F:molecular_function; P:biological_process; C:cellular_component
qs_c119397	pentatricopeptide repeat-containing protein at3g18840-like	373	20	1.43126e-42	0.7785	1	F:transferase activity	EC:2.7.1.0
qs_c1194	probable indole-3-acetic acid-amido synthetase -like	1932	20	0	0.65	5	C:mitochondrion; P:response to abiotic stimulus; C:plastid; P:response to endogenous stimulus; P:response to stress	-
qs_c11940	lachrymatory-factor synthase-like	913	20	5.09681e-61	0.7075	2	F:molecular_function; P:biological_process
qs_c119417	---NA---	142	0			0	-
qs_c119420	geminivirus rep-interacting motor	513	20	4.86199e-70	0.904	4	P:cellular process; F:nucleotide binding; F:motor activity; C:cytoskeleton	-
qs_c119421	bifunctional purine biosynthesis	364	20	5.14839e-22	0.8465	7	P:nucleobase-containing compound metabolic process; P:biosynthetic process; P:response to stress; P:response to abiotic stimulus; F:transferase activity; F:hydrolase activity; C:plastid	EC:2.1.2.3; EC:3.5.4.10
qs_c119422	probable lrr receptor-like serine threonine-protein kinase at3g47570-like	546	20	5.24018e-27	0.621	5	F:kinase activity; P:oxidation-reduction process; F:oxidoreductase activity; P:phosphorylation; F:2-alkenal reductase [NAD(P)] activity
qs_c119424	probable e3 ubiquitin-protein ligase ari7-like	692	20	2.04977e-34	0.786	5	C:membrane; F:nucleic acid binding; F:catalytic activity; C:intracellular; P:cellular protein modification process; F:binding	EC:6.3.2.19
qs_c119429	protein	483	20	5.9358e-24	0.746	3	F:kinase activity; P:cellular protein modification process; F:nucleotide binding	-
qs_c11944	protein far1-related sequence 7-like	1970	20	0	0.755	2	F:binding; P:response to abiotic stimulus	-
qs_c11946	u-box domain-containing protein 27-like	1211	20	9.77911e-68	0.603	5	C:ubiquitin ligase complex; P:protein ubiquitination; F:ubiquitin-protein ligase activity; F:ligase activity; P:response to chitin
qs_c119468	arginine serine-rich-splicing factor rsp40	293	20	6.74698e-26	0.895	4	C:nucleus; F:RNA binding; C:nucleoplasm; P:nucleobase-containing compound metabolic process; F:nucleotide binding	-
qs_c11947	ureide permease 2	712	20	2.29384e-15	0.873	4	F:transporter activity; P:transport; C:cytoplasm; C:plasma membrane; C:plastid	-
qs_c119470	dead-box atp-dependent rna helicase 1-like	382	20	3.15619e-52	0.8285	13	P:reproduction; P:cell differentiation; P:multicellular organismal development; F:nucleic acid binding; C:intracellular; P:transport; P:cellular process; F:hydrolase activity; P:response to abiotic stimulus; P:post-embryonic development; P:cellular component organization; P:cellular protein modification process; F:nucleotide binding; F:protein binding; P:cell cycle	-
qs_c119486	developmentally regulated g-protein 1	478	20	7.31098e-20	0.7285	4	F:nucleotide binding; C:cytoplasm; F:hydrolase activity; F:lipid binding	-
qs_c119488	probable carboxylesterase 15-like	505	20	2.8084e-59	0.7365	1	P:metabolic process	EC:3.1.1.0
qs_c11949	at4g35360 f23e12_80	1265	20	0	0.9185	3	P:metabolic process; P:cellular process; F:kinase activity	EC:2.7.1.33
qs_c119491	probable methyltransferase pmt23-like	534	20	6.13881e-29	0.6845	3	P:metabolic process; P:cellular process; F:transferase activity	EC:2.1.1.0
qs_c1195	probable cation-transporting atpase-like	2722	20	0	0.8835	18	P:response to extracellular stimulus; P:cell communication; P:response to stress; P:cell differentiation; P:transport; P:cellular process; P:biosynthetic process; P:carbohydrate metabolic process; P:cellular component organization; C:membrane; P:pollination; P:multicellular organismal development; F:binding; F:hydrolase activity; F:transporter activity; C:endoplasmic reticulum; P:nucleobase-conta…	EC:3.6.3.8
qs_c11950	ac012654_15est gb	932	20	1.78074e-70	0.775	3	P:biological_process; C:endoplasmic reticulum; P:biosynthetic process; P:cellular process	-
qs_c119557	homeobox protein sbh1-like	543	10	5.55614e-20	0.712	2	; F:DNA binding	-
qs_c11958	gag-pol identical	1735	20	7.93423e-107	0.7955	4	F:RNA binding; F:transferase activity; F:binding; P:DNA metabolic process; P:biosynthetic process	EC:2.7.7.49
qs_c11963	nbs-lrr resistance protein	1377	20	1.00428e-10	0.7245	1	F:hydrolase activity	-
qs_c11964	pre-mrna-splicing factor isy1 homolog	1295	20	8.70386e-137	0.868	2	C:cytosol; C:plastid	-
qs_c11965	PREDICTED: uncharacterized protein LOC100254467	475	13	2.63944e-19	0.7785	0	-
qs_c119652	uncharacterized partial	513	20	1.16527e-09	0.6145	1	C:plasma membrane
qs_c119659	transcription factor hbp-	641	20	2.45414e-69	0.659	2	F:molecular_function; P:biological_process
qs_c119682	protein	490	20	1.75592e-32	0.6485	2	P:metabolic process; F:catalytic activity	-
qs_c119694	ribulose bisphosphate carboxylase oxygenase chloroplastic-like	480	20	2.32029e-44	0.9525	10	P:biosynthetic process; P:cellular process; P:lipid metabolic process; P:secondary metabolic process; P:cellular component organization; F:nucleotide binding; F:hydrolase activity; C:membrane; C:plastid; C:thylakoid	EC:3.6.1.3
qs_c1197	serine mitochondrial-like	1770	20	0	0.8875	7	P:nucleobase-containing compound metabolic process; P:biosynthetic process; F:binding; ; P:metabolic process; P:cellular process; C:plastid; C:cytosol; F:transferase activity	EC:2.1.1.0; EC:2.1.2.1
qs_c119702	protein fam38b	322	20	1.32464e-23	0.827	3	F:transporter activity; C:membrane; C:plastid	-
qs_c11973	cytochrome p450 82a3-like	1185	20	1.88905e-34	0.72	2	F:catalytic activity; F:binding	-
qs_c119759	calcium calmodulin-dependent serine threonine-protein kinase 1-like	489	20	5.80934e-16	0.84	4	F:kinase activity; C:plasma membrane; F:binding; P:cellular protein modification process; F:nucleotide binding	EC:2.7.11.17
qs_c119772	nuclear pore complex protein	438	20	5.84726e-42	0.745	0	-
qs_c119783	glycosyl hydrolase family protein 43	512	20	2.66801e-16	0.938	3	F:hydrolase activity; P:carbohydrate metabolic process; C:Golgi apparatus	EC:3.2.1.0
qs_c119794	protein raspberry 3	598	20	7.80814e-38	0.559	9	F:ATP binding; C:cytoplasm; P:tRNA processing; F:nucleotide binding; F:ligase activity, forming carbon-nitrogen bonds; P:chloroplast organization; P:embryo development ending in seed dormancy; P:suspensor development; C:chloroplast
qs_c1198	f-box protein	1915	20	0	0.717	1	F:protein binding	-
qs_c11981	protein	505	20	6.36421e-47	0.9515	3	C:cytoplasm; F:hydrolase activity; P:cellular protein modification process	-
qs_c119834	dnaj heat shock n-terminal domain-containing protein	837	20	5.18886e-69	0.687	1	F:protein binding	-
qs_c119837	cation-chloride cotransporter 1-like	337	20	2.76368e-11	0.8385	4	C:membrane; F:transporter activity; P:transport; C:plasma membrane; P:cellular process	-
qs_c119838	suppression of	442	8	9.53966e-07	0.5913	0	-
qs_c119860	uncharacterized loc101212837	278	20	4.08731e-08	0.85	2	F:molecular_function; P:biological_process
qs_c119890	dead-box atp-dependent rna helicase 17-like	133	20	3.07618e-06	0.8565	3	F:RNA binding; F:nucleotide binding; F:hydrolase activity	-
qs_c1199	btb poz domain-containing protein at5g41330-like	1653	20	0	0.831	4	C:plasma membrane; F:transporter activity; P:cellular component organization; P:transport	-
qs_c11990	haloacid dehalogenase-like hydrolase	1014	20	0	0.8895	3	P:metabolic process; F:hydrolase activity; C:plastid	-
qs_c119925	membrane-bound o-acyltransferase domain-containing protein 2-like	246	20	5.99869e-13	0.8335	1	C:plasma membrane; C:membrane	-
qs_c11993	receptor-like protein 12-like	753	20	5.34846e-69	0.664	1	F:catalytic activity	-
qs_c120025	abhydrolase domain-containing protein fam108c1-like	456	20	3.87922e-45	0.9135	1	P:biological_process
qs_c120048	glycine cleavage system h mitochondrial-like	465	20	0.000620477	0.693	5	C:cytoplasm; P:biological_process; F:catalytic activity; C:mitochondrion; P:catabolic process; ; F:nucleotide binding	EC:1.4.4.2
qs_c120067	regulator of nonsense transcripts 2-like	266	20	6.60693e-20	0.717	2	P:nucleobase-containing compound metabolic process; F:nucleic acid binding	-
qs_c120072	receptor-like protein 12-like	387	20	1.30909e-12	0.746	2	P:metabolic process; F:catalytic activity	-
qs_c120079	chaperone protein dnaj 10-like	343	20	6.10378e-57	0.903	3	P:protein metabolic process; P:cellular process; C:cytoplasm	-
qs_c1201	protein	2378	20	0	0.711	1	C:plasma membrane	-
qs_c12010	uncharacterized loc101208193	3133	20	0	0.58	0	-
qs_c120101	ap3-complex subunit beta-a-like	739	20	8.57867e-53	0.7635	6	C:Golgi apparatus; C:membrane; C:cytoplasm; F:transporter activity; P:transport; P:cellular process; P:cellular component organization	-
qs_c120106	nbs-containing resistance-like protein	885	20	7.77172e-24	0.6205	2	F:ADP binding; P:defense response
qs_c120129	protein da1-related 2-like	548	20	2.84735e-70	0.8845	2	P:multicellular organismal development; F:binding	-
qs_c120156	clavaminate synthase-like protein at3g21360-like	469	20	8.13034e-50	0.8685	2	P:metabolic process; F:catalytic activity	-
qs_c120163	pentatricopeptide repeat-containing protein mitochondrial-like	505	17	9.19162e-10	0.8112	7	F:hydrolase activity; F:transporter activity; P:transport; P:cellular process; F:nucleotide binding; F:transferase activity; C:membrane	-
qs_c120170	splicing arginine serine-rich	240	4	0.000425597	0.8325	2	F:nucleic acid binding; F:nucleotide binding	-
qs_c120192	5-formyltetrahydrofolate cyclo-ligase-like	463	20	1.47146e-19	0.8145	6	F:molecular_function; F:binding; F:catalytic activity; P:biosynthetic process; P:cellular process; F:nucleotide binding; P:metabolic process; C:extracellular region; C:mitochondrion	EC:6.3.3.2
qs_c120257	ethylene receptor	407	20	2.16906e-20	0.729	16	P:metabolic process; P:cellular process; F:kinase activity; P:response to endogenous stimulus; F:nucleotide binding; P:response to stress; P:response to abiotic stimulus; P:cellular component organization; P:response to biotic stimulus; C:membrane; C:endoplasmic reticulum; P:signal transduction; P:biosynthetic process; F:protein binding; F:transcription regulator activity; F:signal transducer act…	EC:2.7.13.3
qs_c120274	atp binding	320	20	2.10437e-11	0.7925	2	F:hydrolase activity; F:nucleotide binding	EC:3.6.1.15
qs_c120286	pentatricopeptide repeat-containing protein chloroplastic-like	377	20	1.11963e-25	0.818	6	P:nucleobase-containing compound metabolic process; P:cell death; P:reproduction; P:cell differentiation; P:multicellular organismal development; C:mitochondrion	-
qs_c120298	uncharacterized rna pseudouridine synthase aq_1464-like	618	18	1.69134e-06	0.895	6	F:catalytic activity; C:plastid; P:nucleobase-containing compound metabolic process; F:RNA binding; P:cellular component organization; P:translation	EC:5.4.99.12
qs_c120308	low affinity sulfate transporter 3-like	549	20	7.9319e-63	0.9015	4	C:membrane; F:transporter activity; P:transport; P:cellular process	-
qs_c12031	ethylene-responsive transcription factor erf118-like	870	20	1.3302e-23	0.7265	5	P:regulation of transcription, DNA-dependent; F:sequence-specific DNA binding transcription factor activity; F:DNA binding; P:transcription, DNA-dependent; C:nucleus
qs_c120318	probable serine threonine-protein kinase at4g35230-like	580	20	1.2188e-41	0.931	6	C:plasma membrane; F:kinase activity; P:cellular protein modification process; F:nucleotide binding; P:signal transduction; P:response to endogenous stimulus	EC:2.7.10.0; EC:2.7.11.0
qs_c120350	pentatricopeptide repeat-containing protein at3g46610-like	478	20	6.99494e-48	0.792	1	C:plastid	-
qs_c120357	---NA---	452	0			0	-
qs_c120373	pentatricopeptide repeat-containing protein at3g61360-like	498	20	3.30675e-47	0.6445	1	P:biological_process
qs_c120377	50s ribosomal protein chloroplastic-like	498	15	3.33563e-18	0.6433	1	C:plastid	-
qs_c12039	transcription factor rax3-like	1124	20	5.93563e-96	0.713	1	F:DNA binding	-
qs_c120391	histone acetyltransferase complex component	446	20	1.00835e-64	0.897	9	F:transcription regulator activity; F:protein binding; P:cellular process; F:DNA binding; P:response to endogenous stimulus; F:transferase activity; P:response to stress; P:response to abiotic stimulus; C:nucleus; F:binding	-
qs_c12041	protein	988	20	1.0876e-34	0.65	4	F:transposase activity; F:nucleic acid binding; P:transposition, DNA-mediated; F:DNA binding
qs_c120411	cofactor assembly of complex c	484	20	1.57146e-64	0.893	9	P:nucleobase-containing compound metabolic process; P:biosynthetic process; P:carbohydrate metabolic process; P:cellular process; P:lipid metabolic process; P:cellular component organization; P:generation of precursor metabolites and energy; P:photosynthesis; C:plastid; C:membrane	-
qs_c12042	monogalactosyldiacylglycerol synthase chloroplastic-like	1985	20	0	0.889	12	P:response to extracellular stimulus; P:cell communication; P:response to stress; F:carbohydrate binding; P:biosynthetic process; P:cellular process; P:lipid metabolic process; P:response to endogenous stimulus; P:response to abiotic stimulus; ; C:membrane; C:plastid; F:transferase activity	EC:2.4.1.46
qs_c120444	cation h(+) antiporter 20-like	590	20	9.65649e-48	0.775	6	P:transport; P:cellular process; F:transporter activity; C:membrane; C:cell; P:cellular homeostasis; P:biological_process; P:response to stress; C:endoplasmic reticulum	-
qs_c120458	carboxyl-terminal proteinase-like protein	484	20	5.04186e-28	0.5715	0	-
qs_c120476	zinc finger protein 830-like	721	20	2.33226e-37	0.6105	2	F:zinc ion binding; C:intracellular
qs_c12048	tmv resistance protein n-like	997	20	8.05188e-34	0.609	1	F:nucleotide binding	-
qs_c120486	mitochondrial ribosomal protein l51 s25 ci-b8 family protein	513	20	7.11956e-48	0.843	2	C:ribosome; C:mitochondrion	-
qs_c120497	probable peptide transporter at1g52190-like	471	20	1.61008e-20	0.6015	7	P:oligopeptide transport; C:membrane; F:transporter activity; C:plasma membrane; F:receptor activity; C:integral to membrane; P:transport
qs_c1205	protein fam135b-like	2516	20	0	0.795	1	P:biological_process
qs_c120506	lrr receptor-like serine threonine-protein kinase fls2-like	518	20	2.30229e-39	0.683	0	-
qs_c12051	glycine-rich protein	1819	20	2.10221e-119	0.6535	1	C:plasma membrane
qs_c120519	histone-lysine n-methyltransferase setd3-like	778	20	2.18534e-140	0.876	1	C:plastid	-
qs_c120521	probable lrr receptor-like serine threonine-protein kinase at4g08850-like	479	20	7.22615e-20	0.657	3	F:kinase activity; P:metabolic process; P:cellular process	-
qs_c120533	sucrose transport protein suc2-like	503	20	4.075e-55	0.8645	5	C:plasma membrane; P:carbohydrate metabolic process; P:cellular process; P:transport; F:transporter activity	-
qs_c12055	pinus taeda anonymous locus 0_8252_01 genomic sequence	647	20	8.3272e-25	0.7335	4	F:molecular_function; P:biological_process; P:phosphatidylinositol biosynthetic process; C:cellular_component
qs_c12056	50s ribosomal protein l13	1021	20	5.8809e-118	0.86	9	P:translation; C:ribosome; F:structural molecule activity; C:plastid; C:thylakoid; P:transport; P:cellular process; P:reproduction; P:post-embryonic development; P:embryo development	-
qs_c120565	phosphoglucan phosphatase chloroplastic-like	471	20	1.0084e-51	0.7375	6	P:cellular protein modification process; P:carbohydrate metabolic process; P:cellular process; P:catabolic process; C:plastid; F:hydrolase activity; P:biosynthetic process; P:biological_process	-
qs_c120569	eukaryotic initiation factor 4a-3-like	478	20	5.16479e-06	0.711	9	P:response to stress; C:nucleus; F:nucleic acid binding; C:nucleolus; F:hydrolase activity; C:nucleoplasm; F:nucleotide binding; F:protein binding; P:nucleobase-containing compound metabolic process; C:membrane	-
qs_c12057	ring u-box domain-containing protein	2087	20	0	0.8455	2	F:binding; F:catalytic activity; F:nucleic acid binding	-
qs_c120595	unknown	438	2	2.07635e-44	0.845	3	P:cellular homeostasis; F:molecular_function; F:catalytic activity; P:metabolic process	-
qs_c1206	lysine histidine transporter-like 8-like	1784	20	0	0.9415	5	P:transport; P:multicellular organismal development; P:growth; C:plasma membrane; F:transporter activity; C:membrane	-
qs_c120609	nucleoprotein tpr	449	20	2.5607e-50	0.7985	12	P:cellular component organization; P:cellular process; P:transport; F:protein binding; P:flower development; C:plastid; P:cellular protein modification process; C:nucleolus; C:cytosol; F:nucleic acid binding; C:membrane; C:nuclear envelope; P:cell cycle; C:plasma membrane	-
qs_c12066	arginine serine-rich splicing	1327	20	3.83986e-78	0.9375	9	C:cytosol; F:binding; F:nucleic acid binding; P:reproduction; P:post-embryonic development; P:response to abiotic stimulus; P:cellular component organization; P:nucleobase-containing compound metabolic process; C:nucleoplasm; F:nucleotide binding	-
qs_c120662	conserved hypothetical protein	393	6	6.51217e-07	0.7083	0	-
qs_c120696	phosphoadenosine phosphosulfate reductase family protein	445	20	1.75626e-21	0.935	7	P:biosynthetic process; P:carbohydrate metabolic process; P:cellular process; P:secondary metabolic process; P:protein metabolic process; F:transferase activity; C:mitochondrion	-
qs_c12071	protein binding protein	652	20	2.25557e-34	0.959	2	F:binding; F:catalytic activity	-
qs_c120716	protein far1-related sequence 10-like	482	20	8.38964e-47	0.7075	1	F:binding	-
qs_c120719	chaperonin 60 subunit alpha chloroplastic-like	463	20	3.08693e-80	0.9085	10	P:protein metabolic process; P:cellular process; P:response to stress; P:biosynthetic process; P:nucleobase-containing compound metabolic process; P:response to abiotic stimulus; F:nucleotide binding; C:cytoplasm; P:reproduction; P:post-embryonic development; P:embryo development	-
qs_c120726	protein	504	20	1.12921e-48	0.6485	3	F:molecular_function; P:biological_process; C:cellular_component
qs_c12073	nac domain-containing protein 8-like	1361	20	9.25647e-149	0.819	6	P:cellular protein modification process; F:kinase activity; ; F:DNA binding; F:nucleotide binding; C:nucleus	-
qs_c120741	udp-glycosyltransferase 73c2-like	617	20	7.56555e-26	0.6515	1	F:transferase activity	EC:2.4.1.0
qs_c120753	d5-type cyclin	668	20	2.32532e-47	0.7195	1	C:nucleus
qs_c12079	histone-lysine n-methyltransferase suvr2-like	2969	20	0	0.6745	5	P:cellular component organization; P:cellular protein modification process; F:transferase activity; C:intracellular; C:nucleus; F:binding	EC:2.1.1.43
qs_c120793	chaperone protein chloroplastic-like	423	20	2.71995e-52	0.928	8	F:hydrolase activity; P:protein metabolic process; P:cellular component organization; P:cellular process; F:nucleotide binding; C:plastid; P:response to stress; P:response to abiotic stimulus	EC:3.6.1.3
qs_c120798	denticleless protein homolog	470	20	9.67254e-70	0.881	4	P:DNA metabolic process; P:biosynthetic process; C:nucleus; C:intracellular; P:cellular process; F:nucleotide binding	-
qs_c12080	2og-fe oxygenase family protein	518	20	1.07103e-38	0.73	2	P:metabolic process; F:catalytic activity	EC:1.13.11.0; EC:1.14.11.0
qs_c120800	phospho-2-dehydro-3-deoxyheptonate aldolase	680	20	5.34391e-86	0.814	4	F:transferase activity; P:biosynthetic process; ; C:plastid	EC:2.5.1.54
qs_c120809	hypothetical protein PRUPE_ppa011328mg	728	20	8.7073e-63	0.78	0	-
qs_c12081	ribonuclease 3-like protein 2-like	469	20	2.97325e-28	0.728	4	P:nucleobase-containing compound metabolic process; P:catabolic process; F:RNA binding; F:nuclease activity	EC:3.1.26.3
qs_c12083	serine threonine protein	938	20	5.49814e-84	0.7455	4	F:kinase activity; P:cellular protein modification process; F:nucleotide binding; C:cytosol	EC:2.7.10.2; EC:2.7.12.1; EC:2.7.11.0
qs_c120831	udp-n-acetylglucosamine: dolichol phosphate n-acetylglucosamine-1-p transferase	461	20	1.24883e-25	0.8205	4	C:membrane; F:transferase activity; P:biosynthetic process; P:carbohydrate metabolic process; C:plasma membrane	EC:2.7.8.15; EC:2.7.8.13
qs_c120833	PREDICTED: uncharacterized protein LOC101314407	466	19	2.97662e-15	0.9089	2	P:biosynthetic process; P:cellular process	-
qs_c12084	inositol polyphosphate multikinase beta-like	1016	20	2.01807e-91	0.764	13	F:kinase activity; P:biosynthetic process; P:carbohydrate metabolic process; P:cellular process; ; P:transport; P:cellular component organization; P:pollination; P:anatomical structure morphogenesis; P:cell differentiation; P:cell growth; P:multicellular organismal development; P:metabolic process; C:nucleus; C:plasma membrane	EC:2.7.1.151; EC:2.7.1.127; EC:2.7.1.159
qs_c120844	---NA---	156	0			0	-
qs_c120845	nucleotide-binding site leucine-rich repeat partial	660	20	1.3698e-38	0.5485	2	F:ADP binding; P:defense response
qs_c120849	unc-13-like protein	613	18	1.07357e-06	0.7356	5	P:cellular process; P:reproduction; P:post-embryonic development; P:biological_process; P:response to abiotic stimulus; C:plasma membrane; P:multicellular organismal development	-
qs_c120850	alpha-galactosidase alpha-n-	674	20	1.05434e-76	0.9355	14	P:catabolic process; P:cellular process; P:lipid metabolic process; P:transport; C:cytoplasm; C:cell wall; P:carbohydrate metabolic process; C:vacuole; P:cellular component organization; P:signal transduction; P:response to endogenous stimulus; P:anatomical structure morphogenesis; P:cell differentiation; P:multicellular organismal development; P:cell growth; F:binding	EC:3.2.1.22
qs_c120858	vacuolar protein sorting-associated protein 20 homolog 2-like	674	20	3.73103e-34	0.929	5	C:plasma membrane; F:protein binding; P:transport; P:cellular process; C:membrane; C:endosome	-
qs_c120870	uncharacterized loc101212736	648	20	1.75168e-18	0.859	0	-
qs_c12088	---NA---	516	0			0	-
qs_c120880	eukaryotic translation initiation factor 3 subunit b-like	480	20	4.40839e-16	0.72	3	C:cytoplasm; F:RNA binding; P:translation	-
qs_c12089	methyltransferase pmt9	2037	20	0	0.8835	7	C:membrane; C:vacuole; C:cell wall; C:Golgi apparatus; P:metabolic process; P:cellular process; C:plasma membrane; F:transferase activity	EC:2.1.1.0
qs_c120897	large subunit gtpase 1 homolog	342	20	1.89949e-28	0.7735	1	F:GTP binding
qs_c1209	dehydrogenase reductase sdr family member 12-like	1177	20	9.5759e-137	0.9215	3	F:catalytic activity; P:metabolic process; F:nucleotide binding	-
qs_c120928	by genscan and genefinder	518	20	9.06064e-41	0.7605	2	P:response to stress; P:response to biotic stimulus	-
qs_c12094	cellulose synthase a catalytic subunit 6	2986	20	0	0.898	7	F:transferase activity; P:biosynthetic process; P:carbohydrate metabolic process; P:cellular process; C:membrane; P:cellular component organization; F:binding	EC:2.4.1.12
qs_c120949	nbs-lrr resistance protein	476	20	4.53934e-67	0.7515	3	P:response to stress; F:nucleotide binding; F:hydrolase activity	-
qs_c120983	uncharacterized gpi-anchored protein at1g61900-like	287	20	5.38297e-16	0.8225	1	C:plasma membrane	-
qs_c120991	pentatricopeptide repeat-containing protein	694	20	1.26057e-136	0.811	2	P:nucleobase-containing compound metabolic process; F:transferase activity	-
qs_c121079	fgfr1 oncogene	363	20	8.11833e-29	0.9195	3	C:cytoskeleton; C:cytoplasm; C:plasma membrane	-
qs_c12109	atp-dependent rna helicase dhx29-like	464	20	6.76773e-21	0.8475	4	F:hydrolase activity; F:nucleic acid binding; F:nucleotide binding; C:plastid	-
qs_c1211	s-adenosyl-l-methionine-dependent methyltransferase-like protein	2071	20	0	0.867	4	C:Golgi apparatus; P:metabolic process; P:cellular process; F:transferase activity	EC:2.1.1.0
qs_c121124	mitochondrial import inner membrane translocase subunit tim14	495	20	2.28829e-17	0.88	1	F:protein binding	-
qs_c121125	anthocyanidin -o-glucosyltransferase-like	448	20	1.05048e-10	0.675	1	F:transferase activity	EC:2.4.1.0
qs_c12116	phosphate transporter	1894	20	0	0.908	4	P:transport; C:membrane; F:transporter activity; P:cellular process	-
qs_c12117	dol-p-glc:glc man c -pp-dol alpha- -glucosyltransferase-like	946	20	1.7882e-85	0.747	9	F:transferase activity; P:multicellular organismal development; C:membrane; C:endoplasmic reticulum; P:response to stress; P:response to abiotic stimulus; P:biosynthetic process; P:cellular protein modification process; P:carbohydrate metabolic process	-
qs_c12118	disease resistance protein at1g50180-like	792	20	5.70348e-71	0.681	2	P:defense response; F:ADP binding
qs_c121187	PREDICTED: uncharacterized protein LOC100266073 isoform 2	477	8	3.5833e-05	0.7725	0	-
qs_c121192	ribulose- bisphosphate carboxylase oxygenase large subunit n- chloroplastic-like	413	20	1.54948e-31	0.8775	12	P:biosynthetic process; P:cellular process; P:lipid metabolic process; F:transferase activity; P:reproduction; P:post-embryonic development; P:embryo development; P:carbohydrate metabolic process; P:cellular component organization; P:cellular protein modification process; C:plastid; P:nucleobase-containing compound metabolic process;	EC:2.1.1.127; EC:2.1.1.43
qs_c1212	rna polymerase ii c-terminal domain phosphatase-like 3-like	3289	20	0	0.691	12	P:signal transduction; P:response to endogenous stimulus; P:anatomical structure morphogenesis; P:cell differentiation; P:multicellular organismal development; P:response to stress; P:response to abiotic stimulus; P:biological_process; F:protein binding; P:reproduction; P:post-embryonic development; ; F:hydrolase activity; C:nucleus	EC:3.1.3.16
qs_c121209	peptide-n -(n-acetyl-beta-glucosaminyl)asparagine amidase	650	20	1.1405e-61	0.634	4	P:metabolic process; P:cellular process; P:biological_process; C:intracellular; F:hydrolase activity; C:cytosol	EC:3.5.1.52
qs_c121227	ac007727_18 est gb	618	20	4.73247e-90	0.8065	1	P:response to stress	-
qs_c121233	e3 ubiquitin-protein ligase	442	20	1.70373e-29	0.676	1	F:binding	-
qs_c121239	tartrate-resistant acid phosphatase type 5	400	20	5.40633e-42	0.7755	1	F:hydrolase activity	EC:3.1.3.2
qs_c121242	regulator of nonsense transcripts 3a	450	12	4.16202e-10	0.7167	1	F:nucleotide binding	-
qs_c12126	pre-mrna-splicing factor spf27 homolog	992	20	3.49783e-111	0.8035	6	P:nucleobase-containing compound metabolic process; C:nucleolus; P:response to stress; P:response to biotic stimulus; P:signal transduction; F:protein binding	-
qs_c1213	3-ketoacyl- synthase 1-like	1752	20	0	0.8725	13	P:biosynthetic process; P:cellular process; P:lipid metabolic process; ; P:secondary metabolic process; P:multicellular organismal development; P:response to abiotic stimulus; P:response to stress; P:response to external stimulus; F:transferase activity; C:ribosome; C:membrane; C:endoplasmic reticulum	-
qs_c121306	ankyrin repeat-containing	496	20	3.62525e-47	0.796	1	P:biological_process
qs_c121317	pentatricopeptide repeat-containing protein	482	20	1.12699e-49	0.6105	1	P:multicellular organismal development	-
qs_c12133	ribosomal rna small subunit methyltransferase i-like	775	20	3.51648e-51	0.819	6	P:catabolic process; P:cellular process; P:secondary metabolic process; P:DNA metabolic process; P:biosynthetic process; P:biological_process; P:metabolic process; F:transferase activity; C:mitochondrion	EC:2.1.1.0
qs_c121341	hypothetical chloroplast rf21	397	20	1.18735e-25	0.6755	2	C:plastid; F:nucleotide binding	-
qs_c121363	3-oxo-delta( )-steroid 5-beta-reductase	455	20	2.42163e-60	0.705	7	P:response to external stimulus; P:response to stress; C:cytosol; P:biosynthetic process; P:cellular process; P:lipid metabolic process; P:multicellular organismal development	-
qs_c12137	laccase-14-like	508	20	7.83161e-30	0.7015	7	F:metal ion binding; P:lignin catabolic process; P:oxidation-reduction process; F:oxidoreductase activity; C:apoplast; F:copper ion binding; F:hydroquinone:oxygen oxidoreductase activity
qs_c121372	a1 cistron-splicing factor aar2	675	20	1.20388e-80	0.814	5	P:protein metabolic process; P:cellular process; P:response to abiotic stimulus; P:response to stress; P:cell cycle; P:nucleobase-containing compound metabolic process	-
qs_c121391	ap2-like ethylene-responsive transcription factor	211	20	2.81669e-15	0.8795	6	F:sequence-specific DNA binding transcription factor activity; F:DNA binding; F:catalytic activity; C:nucleus; P:metabolic process;	EC:1.3.1.74
qs_c1214	esterase lipase domain-containing protein	2198	20	0	0.78	6	F:nucleotide binding; C:plasma membrane; P:cellular protein modification process; P:biosynthetic process; P:cellular process; P:reproduction; P:post-embryonic development	-
qs_c121406	unnamed protein product	471	4	2.84541e-08	0.6575	1	F:transferase activity	-
qs_c121409	transmembrane protein 8b	488	20	2.30481e-15	0.7095	1	C:integral to membrane
qs_c121416	pentatricopeptide repeat-containing protein	423	20	2.05064e-21	0.8125	3	F:molecular_function; P:biological_process; C:cellular_component
qs_c121435	lob domain-containing protein 21-like	450	20	2.46188e-50	0.955	0	-
qs_c121471	at4g38500 f20m13_60	514	17	1.0766e-14	0.7312	1	C:Golgi apparatus	-
qs_c121485	pi-plc x domain-containing protein at5g67130-like	476	20	1.08898e-45	0.8485	3	F:hydrolase activity; C:intracellular; P:lipid metabolic process	-
qs_c1215	transcription factor lhw-like	3631	20	0	0.662	1	F:DNA binding
qs_c121505	protein	512	20	2.86663e-27	0.8595	4	P:cellular process; P:lipid metabolic process; C:membrane; F:hydrolase activity	EC:3.5.1.0
qs_c121510	myosin-h heavy chain-like	440	20	1.34965e-08	0.832	9	P:cellular process; C:cytoskeleton; F:nucleotide binding; P:multicellular organismal development; F:motor activity; F:protein binding; P:transport; P:metabolic process; P:response to biotic stimulus	-
qs_c121538	mlo-like protein 6	470	20	2.78387e-49	0.7345	8	P:response to stress; F:protein binding; P:cell death; P:transport; P:metabolic process; P:biological_process; P:response to biotic stimulus; P:catabolic process; P:cellular process; P:secondary metabolic process; C:plasma membrane	-
qs_c121554	hypothetical protein VITISV_021000	424	20	3.23283e-10	0.6575	4	F:binding; P:biosynthetic process; P:metabolic process; P:cellular process; F:catalytic activity	-
qs_c121582	trihelix transcription factor	447	20	1.95869e-28	0.765	1	F:DNA binding
qs_c12159	gdp-mannose transporter gonst1-like	695	20	3.6048e-56	0.837	3	F:molecular_function; P:biological_process; C:cellular_component
qs_c121596	tmv resistance protein n-like	437	20	2.65758e-13	0.6905	2	P:defense response; F:ADP binding
qs_c1216	dna binding protein	1953	20	9.6623e-142	0.6235	1	F:DNA binding	-
qs_c12161	dna polymerase kappa-like	1320	20	3.43023e-113	0.645	1	C:membrane	-
qs_c12164	upf0235 protein c15orf40 homolog	535	20	2.23607e-54	0.9235	2	F:molecular_function; P:biological_process
qs_c121640	protein	438	20	6.00766e-21	0.652	3	F:sequence-specific DNA binding transcription factor activity; F:DNA binding;	-
qs_c12165	60s ribosomal protein l39	434	20	4.8738e-23	0.9665	4	F:structural molecule activity; C:ribosome; C:cytosol; P:translation	-
qs_c1217	serine threonine-protein kinase wnk1-like	2005	20	0	0.824	9	P:reproduction; P:response to abiotic stimulus; P:post-embryonic development; P:biological_process; F:nucleotide binding; P:signal transduction; P:cellular protein modification process; F:kinase activity; F:signal transducer activity; C:membrane	EC:2.7.11.25
qs_c121702	wall-associated receptor kinase-like 22	844	20	1.77613e-99	0.848	8	F:carbohydrate binding; F:kinase activity; C:cell wall; F:binding; P:cellular protein modification process; F:nucleotide binding; C:membrane; P:cellular process; P:catabolic process; P:response to biotic stimulus	EC:2.7.10.0; EC:2.7.11.0
qs_c121704	lrr receptor-like serine threonine-protein kinase fei 1-like	447	20	1.70298e-16	0.5585	4	P:cellular process; F:kinase activity; P:metabolic process; P:multicellular organismal development	-
qs_c121707	autophagy-related protein 13	228	20	6.9019e-20	0.8695	6	C:cytoplasm; F:catalytic activity; F:nucleotide binding; P:nucleobase-containing compound metabolic process; P:translation;	-
qs_c12175	aminotransferase y4ub	1757	20	0	0.8865	12	P:response to stress; P:catabolic process; ; F:binding; C:mitochondrion; P:pollen-pistil interaction; P:multicellular organismal development; F:transferase activity; P:reproduction; P:behavior; P:pollination; P:response to external stimulus; C:plastid; P:biological_process; C:plasma membrane	EC:2.6.1.11
qs_c121773	zn cd p -type atpase	469	20	3.69899e-61	0.7705	7	F:transporter activity; C:membrane; F:binding; P:biological_process; F:hydrolase activity; P:biosynthetic process; P:nucleobase-containing compound metabolic process; F:nucleotide binding; P:transport; C:plasma membrane	EC:3.6.3.46
qs_c121786	duf246 domain-containing protein at1g04910-like	820	20	3.03055e-50	0.791	1	C:Golgi apparatus	-
qs_c121791	dna polymerase	399	20	8.21622e-50	0.8615	7	F:transferase activity; P:DNA metabolic process; P:biosynthetic process; F:DNA binding; F:nuclease activity; C:intracellular; C:plastid; C:mitochondrion	EC:2.7.7.7
qs_c1218	exocyst complex component 3-like	2611	20	0	0.94	9	P:pollination; P:cellular process; C:plasma membrane; F:protein binding; C:cytoplasm; C:cytosol; P:anatomical structure morphogenesis; P:cellular component organization; P:cell differentiation; P:cell growth; P:multicellular organismal development	-
qs_c121802	predicted protein	284	1	0.00292627	0.75	2	F:zinc ion binding; C:intracellular
qs_c121816	transcription factor hec2-like	315	20	2.45937e-22	0.821	2	P:flower development; P:anatomical structure morphogenesis	-
qs_c121835	serine carboxypeptidase 24-like	141	20	8.7312e-18	0.918	3	F:hydrolase activity; P:protein metabolic process; P:catabolic process	EC:3.4.16.0
qs_c121841	smad fha domain-containing protein	338	20	7.89391e-36	0.7605	7	F:sequence-specific DNA binding transcription factor activity; P:reproduction; P:cell differentiation; P:multicellular organismal development; P:response to stress; P:response to abiotic stimulus;	-
qs_c12185	ring-h2 finger protein atl3-like	961	20	2.00407e-55	0.6455	2	F:metal ion binding; F:zinc ion binding
qs_c12187	starch branching enzyme i	3008	20	0	0.883	7	F:hydrolase activity; P:generation of precursor metabolites and energy; P:biosynthetic process; P:carbohydrate metabolic process; F:binding; C:plastid; F:transferase activity; P:cellular process	EC:3.2.1.0; EC:2.4.1.18
qs_c121879	udp-glucose 4-epimerase 1-like	421	15	0.00870242	0.794	10	P:multicellular organismal development; P:biosynthetic process; P:carbohydrate metabolic process; P:cellular process; C:plasma membrane; F:protein binding; P:response to stress; P:metabolic process; F:catalytic activity; F:binding; C:cytosol; F:nucleotide binding	EC:5.1.3.2
qs_c121881	dynamin-related protein 3b	395	20	1.35873e-37	0.959	14	C:cytosol; P:cellular component organization; P:cellular process; C:peroxisome; C:mitochondrion; C:plastid; F:lipid binding; P:nucleobase-containing compound metabolic process; P:catabolic process; F:protein binding; P:post-embryonic development; F:hydrolase activity; P:anatomical structure morphogenesis; F:nucleotide binding; C:plasma membrane	-
qs_c12193	protein vip1-like	1312	20	1.48476e-145	0.794	2	F:nucleic acid binding; F:nucleotide binding	-
qs_c121934	protein	328	20	1.3529e-18	0.762	1	C:cell	-
qs_c12194	nadh dehydrogenase	2037	20	0	0.872	12	P:protein metabolic process; P:catabolic process; P:cellular process; C:membrane; C:mitochondrion; P:response to stress; P:response to abiotic stimulus; P:response to biotic stimulus; P:cellular component organization; F:nucleotide binding; F:binding; P:biosynthetic process; F:catalytic activity	-
qs_c121941	at3g53630 f4p12_330	275	20	9.99969e-13	0.88	3	F:molecular_function; P:biological_process; C:cellular_component
qs_c121946	e3 ubiquitin protein ligase drip2-like	283	20	1.94186e-38	0.8925	6	P:response to stress; P:response to abiotic stimulus; P:cellular protein modification process; F:protein binding; F:catalytic activity; C:nucleus; F:binding	EC:6.3.2.19
qs_c121965	protein	306	20	6.93477e-29	0.8165	0	-
qs_c121967	ureide permease 2-like	455	20	3.57124e-28	0.8265	4	F:transporter activity; P:transport; C:plasma membrane; C:plastid	-
qs_c121977	exostosin family protein	448	20	1.08836e-77	0.8725	5	P:biosynthetic process; P:carbohydrate metabolic process; P:cellular process; C:membrane; F:catalytic activity	-
qs_c12199	arginine serine-rich splicing	1492	20	4.84457e-68	0.905	4	F:nucleic acid binding; C:nucleoplasm; C:mitochondrion; F:nucleotide binding; F:binding	-
qs_c122	hua2-like protein 3-like	454	20	6.02915e-60	0.739	1	F:catalytic activity	EC:1.11.1.7
qs_c1220	unconventional myosin-va-like	3808	20	0	0.868	10	P:anatomical structure morphogenesis; P:cellular component organization; P:cell differentiation; P:cell growth; P:multicellular organismal development; P:cellular process; C:cytoskeleton; P:reproduction; F:protein binding; F:nucleotide binding; F:motor activity; P:post-embryonic development	-
qs_c122000	pentatricopeptide repeat-containing protein mitochondrial-like	278	20	2.58547e-11	0.648	3	P:metabolic process; C:mitochondrion; P:cellular process	-
qs_c122004	protein far1-related sequence 5-like	453	20	1.64661e-10	0.765	1	F:binding	-
qs_c122009	hydroxyproline-rich glycoprotein family protein	370	20	5.77005e-29	0.855	2	C:mitochondrion; C:plasma membrane	-
qs_c12203	serine threonine-protein phosphatase 5	1811	20	0	0.931	11	F:hydrolase activity; P:lipid metabolic process; P:cellular protein modification process; C:membrane; C:endoplasmic reticulum; C:nuclear envelope; F:binding; C:nucleoplasm; P:transport; P:cellular process; F:protein binding; P:biological_process; P:signal transduction; P:response to abiotic stimulus	-
qs_c122030	uncharacterized cdp-alcohol phosphatidyltransferase class-i family protein 3-like isoform x1	449	20	1.24173e-35	0.6685	5	C:Golgi apparatus; P:biosynthetic process; P:cellular process; P:lipid metabolic process; F:transferase activity	EC:2.7.8.0
qs_c122047	low quality protein: uncharacterized loc101218879	364	20	8.6442e-30	0.807	3	P:cellular homeostasis; C:intracellular; F:molecular_function; F:catalytic activity	-
qs_c12205	nadh dehydrogenase	664	20	1.25568e-51	0.8955	5	P:generation of precursor metabolites and energy; F:catalytic activity; P:biosynthetic process; P:cellular process; C:membrane; C:mitochondrion	EC:1.6.5.3
qs_c12207	noi protein	223	20	2.39747e-12	0.9425	5	P:transport; P:cellular process; P:biological_process; P:cellular component organization; C:intracellular; C:plasma membrane	-
qs_c122073	---NA---	100	0			0	-
qs_c122095	serine carboxypeptidase-like 18-like	328	20	5.56618e-07	0.8455	3	F:hydrolase activity; P:protein metabolic process; P:catabolic process	EC:3.4.16.0
qs_c122103	kinase-like protein	440	20	5.52717e-10	0.663	4	P:metabolic process; F:kinase activity; F:nucleotide binding; P:cellular process	-
qs_c122134	red chlorophyll catabolite chloroplastic-like	242	15	6.86726e-07	0.874	7	P:response to stress; P:cell death; C:plastid; F:catalytic activity; P:response to biotic stimulus; C:cytosol; C:mitochondrion	-
qs_c122140	efr	340	20	1.35685e-14	0.6725	11	F:kinase activity; F:receptor activity; F:protein binding; F:nucleotide binding; P:response to external stimulus; P:response to biotic stimulus; P:metabolic process; P:cellular process; P:signal transduction; P:transport; P:response to stress; P:cell death	-
qs_c12215	dnaj heat shock n-terminal domain-containing protein	655	20	7.66274e-20	0.915	5	P:protein metabolic process; P:cellular process; C:cytosol; F:protein binding; P:response to stress	-
qs_c12216	transport protein particle component	864	20	5.72633e-124	0.966	5	C:intracellular; P:biosynthetic process; P:carbohydrate metabolic process; P:cellular process; P:transport	-
qs_c122184	pentatricopeptide repeat-containing protein at5g66520-like	265	20	1.48848e-24	0.7755	3	F:binding; F:catalytic activity; P:metabolic process; F:nucleotide binding	-
qs_c1222	esterase lipase thioesterase active site	3809	20	0	0.836	7	P:cellular process; P:lipid metabolic process; F:hydrolase activity; C:cytoplasm; C:membrane; C:vacuole; P:transport; C:endoplasmic reticulum	-
qs_c12220	wd and tetratricopeptide repeats protein 1-like	317	20	2.89366e-23	0.645	6	P:cell cycle; P:cellular component organization; P:cellular process; C:plasma membrane; P:metabolic process; P:regulation of gene expression, epigenetic; ; P:carbohydrate metabolic process	-
qs_c12221	---NA---	105	0			0	-
qs_c12225	kda vesicle transport	971	20	8.64183e-134	0.9295	9	P:protein metabolic process; P:cellular process; P:response to abiotic stimulus; C:Golgi apparatus; P:response to stress; C:plasma membrane; P:transport; C:membrane; C:endoplasmic reticulum; F:transporter activity	-
qs_c12227	short-chain type dehydrogenase reductase-like	1941	20	1.10373e-135	0.832	4	F:transferase activity; F:nucleotide binding; P:metabolic process; F:protein binding; P:biological_process	EC:1.1.1.100
qs_c122274	adp-ribosylation factor gtpase-activating protein agd12	400	20	7.86482e-49	0.9255	10	F:binding; P:cellular component organization; P:cellular process; C:vacuole; P:transport; P:anatomical structure morphogenesis; F:lipid binding; C:Golgi apparatus; P:signal transduction; P:cell growth; C:plasma membrane; F:enzyme regulator activity	-
qs_c122296	protein jade-1	461	20	5.72297e-60	0.8005	1	F:binding	-
qs_c1223	n6-adenosine-methyltransferase mt-a70-like	1661	20	0	0.898	4	P:nucleobase-containing compound metabolic process; C:nucleoplasm; F:transferase activity; C:plastid	EC:2.1.1.62
qs_c12233	p21-activated protein kinase-interacting protein 1-like	912	20	2.33661e-137	0.801	7	C:nucleolus; C:plasma membrane; F:kinase activity; P:metabolic process; P:cellular process; F:protein binding; C:intracellular; F:nucleotide binding	-
qs_c122333	transcription regulatory protein snf2-like	136	20	5.86873e-09	0.925	8	P:response to stress; P:response to abiotic stimulus; F:hydrolase activity; F:DNA binding; P:nucleobase-containing compound metabolic process; P:catabolic process; F:nucleotide binding; P:cell cycle	-
qs_c12235	endoplasmic reticulum-golgi intermediate compartment protein 3-like	1798	20	0	0.928	4	C:membrane; C:vacuole; C:endoplasmic reticulum; C:Golgi apparatus; C:plasma membrane	-
qs_c12236	yrdc family protein	706	20	1.35599e-37	0.84	1	C:plastid	-
qs_c122377	thylakoid lumenal 15 kda chloroplast	526	20	2.26321e-52	0.888	14	P:nucleobase-containing compound metabolic process; P:carbohydrate metabolic process; P:catabolic process; P:secondary metabolic process; P:response to stress; P:response to biotic stimulus; P:response to abiotic stimulus; P:biosynthetic process; P:cellular process; P:lipid metabolic process; F:protein binding; C:membrane; C:plastid; C:thylakoid; P:photosynthesis; P:biological_process	-
qs_c12239	---NA---	225	0			0	-
qs_c1224	polyadenylate-binding protein 2-like	913	20	4.0635e-104	0.885	5	C:membrane; C:vacuole; F:RNA binding; F:nucleotide binding; F:protein binding	-
qs_c12240	aldehyde dehydrogenase family 2 member mitochondrial-like	2322	20	0	0.9425	5	F:catalytic activity; P:biological_process; F:nucleotide binding; C:plastid; C:mitochondrion; P:metabolic process	EC:1.2.1.3; EC:1.2.1.36
qs_c12241	PREDICTED: uncharacterized protein LOC101218093	1135	20	5.34212e-71	0.6385	1	P:biological_process
qs_c122412	disease resistance protein at3g14460-like	461	20	4.40018e-17	0.6415	1	F:catalytic activity	-
qs_c12243	nac domain-containing protein 21 22-like	946	20	2.32823e-157	0.815	9	; P:reproduction; P:anatomical structure morphogenesis; P:post-embryonic development; P:embryo development; F:DNA binding; F:sequence-specific DNA binding transcription factor activity; P:signal transduction; P:response to endogenous stimulus	-
qs_c122430	mechanosensitive ion channel protein 10-like	435	20	2.52413e-33	0.814	4	C:membrane; P:signal transduction; C:intracellular; P:transport; P:cellular process	-
qs_c122448	pentatricopeptide repeat-containing protein at1g69290-like	411	20	2.73204e-21	0.831	2	F:carbohydrate binding; C:mitochondrion	-
qs_c12246	receptor-like protein kinase feronia-like	475	20	9.60063e-39	0.6455	1	F:kinase activity	-
qs_c12248	transcription initiation factor iif subunit alpha-like	2071	20	0	0.818	11	F:translation factor activity, nucleic acid binding; P:translation; C:membrane; C:thylakoid; P:cellular component organization; ; F:DNA binding; P:photosynthesis; C:plastid; F:catalytic activity; C:nucleus	-
qs_c122494	soluble starch synthase iv-2	452	20	5.12574e-71	0.8265	9	P:response to stress; F:transferase activity; P:biosynthetic process; P:cellular process; P:lipid metabolic process; P:carbohydrate metabolic process; P:cellular component organization; C:plastid; P:catabolic process	EC:2.4.1.21
qs_c1225	pyruvate kinase isozyme chloroplastic-like	1371	20	0	0.9325	8	P:biosynthetic process; P:cellular process; P:lipid metabolic process; F:binding; F:nucleotide binding; F:kinase activity; P:generation of precursor metabolites and energy; P:carbohydrate metabolic process; P:catabolic process; P:metabolic process; C:plastid	EC:2.7.1.40
qs_c122504	ribosomal protein l15	399	17	1.14208e-11	0.7971	10	P:translation; C:ribosome; F:structural molecule activity; P:cellular component organization; P:cellular protein modification process; P:regulation of gene expression, epigenetic; ; P:reproduction; P:post-embryonic development; P:embryo development	-
qs_c122505	udp-n-acetylglucosamine--dolichyl-phosphate n-acetylglucosaminephosphotransferase-like	471	20	9.47433e-44	0.709	5	F:transferase activity; C:plasma membrane; P:biosynthetic process; P:carbohydrate metabolic process; C:endoplasmic reticulum	EC:2.7.8.15
qs_c122507	protein yipf6-like	256	11	4.84157e-06	0.8764	1	C:membrane	-
qs_c122529	envelope membrane protein	391	20	1.16281e-19	0.958	4	P:transport; F:transporter activity; C:membrane; C:plastid	-
qs_c12255	uba and ubx domain-containing protein at4g15410-like	1070	20	2.34937e-170	0.861	2	P:biological_process; C:cellular_component
qs_c122587	---NA---	338	0			0	-
qs_c12259	salt tolerance	1475	20	1.8932e-130	0.845	5	P:response to stress; P:response to abiotic stimulus; C:nucleus; P:post-embryonic development; F:binding	-
qs_c122606	---NA---	371	0			0	-
qs_c122613	protein	1133	20	2.85891e-30	0.5715	7	P:defense response; F:ADP binding; F:hydrolase activity; F:phosphoprotein phosphatase activity; F:ATP binding; F:nucleotide binding; F:nucleoside-triphosphatase activity
qs_c122615	transmembrane protein	1225	20	1.8341e-115	0.7415	1	C:membrane	-
qs_c122628	uncharacterized mitochondrial protein ymf11-like	1430	20	8.67352e-173	0.889	9	P:nucleobase-containing compound metabolic process; F:transferase activity; P:DNA metabolic process; P:biosynthetic process; F:RNA binding; P:growth; C:plastid; P:post-embryonic development; C:mitochondrion; P:reproduction	EC:2.7.7.49
qs_c12263	conserved oligomeric golgi complex subunit 1-like	500	20	7.91984e-54	0.7725	5	P:cellular protein modification process; P:biosynthetic process; P:cellular process; C:cytosol; P:reproduction; P:post-embryonic development	-
qs_c122640	receptor-like protein kinase hsl1-like	500	20	9.6028e-43	0.823	6	P:metabolic process; C:membrane; F:nucleotide binding; P:cellular protein modification process; P:signal transduction; F:kinase activity; F:signal transducer activity; F:catalytic activity	EC:2.7.11.25; EC:1.3.1.74
qs_c122648	peroxidase 10-like	979	20	2.72914e-160	0.8005	4	F:binding; F:catalytic activity; P:metabolic process; P:response to stress	EC:1.11.1.7
qs_c122657	vacuolar protein sorting-associated protein 72 homolog	1385	20	9.87026e-120	0.824	8	P:response to stress; P:response to biotic stimulus; ; P:flower development; F:DNA binding; P:cellular process; P:cellular component organization; C:nucleus	-
qs_c12266	myb transcription factor	1265	20	1.09437e-111	0.7305	5	F:sequence-specific DNA binding transcription factor activity; F:DNA binding; P:response to endogenous stimulus; C:nucleus;	-
qs_c122675	bzip transcription factor bzip133	864	20	7.51489e-98	0.8655	3	F:molecular_function; P:biological_process; C:cellular_component
qs_c122678	tetratricopeptide repeat domain-containing protein	1043	20	1.81623e-84	0.9395	4	P:metabolic process; P:cellular process; P:response to extracellular stimulus; P:cell communication; P:response to stress	-
qs_c122682	subtilisin-like protease-like	942	20	5.52724e-100	0.868	4	P:biological_process; P:protein metabolic process; P:catabolic process; F:protein binding; F:hydrolase activity	EC:3.4.21.0
qs_c122683	branchless trichome protein	769	20	2.20188e-61	0.685	4	P:anatomical structure morphogenesis; P:cellular component organization; P:cell differentiation; P:multicellular organismal development	-
qs_c122694	---NA---	129	0			0	-
qs_c122696	predicted protein	621	20	4.11447e-38	0.771	1	C:membrane	-
qs_c1227	hypothetical protein PRUPE_ppa000393mg	198	1	0.000902343	0.89	0	-
qs_c122702	udp-glycosyltransferase 85a1-like	833	20	2.17966e-104	0.7155	2	F:transferase activity; P:metabolic process	EC:2.4.1.0
qs_c122718	arm repeat protein	1225	20	5.82677e-173	0.833	2	P:biological_process; C:cellular_component
qs_c122721	pentatricopeptide repeat-containing protein at1g77405-like	282	20	2.05842e-44	0.834	1	P:biological_process
qs_c122731	uncharacterized loc101207150	1247	20	1.93098e-137	0.633	0	-
qs_c122734	casparian strip membrane protein 1-like	374	20	2.30912e-12	0.8575	3	C:membrane; P:cellular component organization; P:cellular process; C:plasma membrane	-
qs_c122745	sec14 cytosolic factor-like	842	20	6.84261e-108	0.74	3	C:intracellular; P:transport; F:transporter activity	-
qs_c122748	---NA---	193	0			0	-
qs_c12275	aldehyde dehydrogenase family 2 member mitochondrial-like	783	20	4.69547e-13	0.82	3	F:catalytic activity; C:mitochondrion; P:metabolic process	EC:1.2.1.3
qs_c122751	btb poz domain-containing protein at2g24240-like	737	20	2.12953e-124	0.917	4	C:plasma membrane; F:transporter activity; P:cellular component organization; P:transport	-
qs_c122761	protein	510	20	1.1571e-26	0.71	1	F:kinase activity	-
qs_c122768	---NA---	474	0			0	-
qs_c122786	reticulon-4-interacting protein mitochondrial-like	1256	20	0	0.89	4	C:mitochondrion; F:nucleotide binding; P:metabolic process; F:binding; F:catalytic activity	EC:1.6.5.5
qs_c1228	myosin-j heavy chain-like	2816	20	0	0.926	5	C:cytoplasm; C:plasma membrane; C:cytoskeleton; F:nucleotide binding; F:motor activity	-
qs_c12281	cold-regulated 413 plasma membrane protein 2-like	606	20	8.31587e-48	0.5925	1	P:biological_process	-
qs_c122810	probable flavin-containing monooxygenase 1-like	1207	20	0	0.852	5	F:nucleotide binding; C:membrane; C:endoplasmic reticulum; F:catalytic activity; P:metabolic process	EC:1.14.13.8
qs_c122832	dead-like helicase domain-containing protein	854	20	4.25727e-116	0.822	8	P:cell cycle; F:hydrolase activity; F:DNA binding; P:cellular component organization; P:cellular process; F:nucleotide binding; P:response to abiotic stimulus; P:tropism; P:response to stress	-
qs_c122839	at3g56750 t8m16_80	1115	20	5.03032e-151	0.845	4	C:Golgi apparatus; P:response to stress; P:response to biotic stimulus; P:post-embryonic development	-
qs_c122840	molybdenum cofactor sulfurase-like	1046	20	8.78504e-130	0.7295	3	P:metabolic process; F:binding; F:catalytic activity	-
qs_c122841	lysine histidine transporter-like 8-like	1112	20	0	0.8325	1	C:membrane	-
qs_c12285	kinase interacting (kip1-like) protein	506	20	1.49841e-24	0.8755	3	F:kinase activity; P:metabolic process; P:cellular process	-
qs_c122858	protein phosphatase 2c and cyclic nucleotide-binding kinase domain-containing	710	20	3.13997e-72	0.817	7	P:cellular protein modification process; F:kinase activity; F:binding; C:cell; F:nucleotide binding; F:hydrolase activity; F:enzyme regulator activity; C:intracellular; C:plasma membrane	EC:2.7.11.12
qs_c12287	laccase 110b	1216	20	0	0.854	6	F:binding; F:catalytic activity; C:extracellular region; P:catabolic process; ; P:secondary metabolic process; P:metabolic process	EC:1.10.3.2; EC:1.10.3.3
qs_c122875	cellulose synthase-like protein e6-like	189	20	1.52343e-21	0.8505	5	F:transferase activity; P:biosynthetic process; P:carbohydrate metabolic process; P:cellular process; C:membrane	EC:2.4.1.12
qs_c122888	aldo-keto reductase family 4 member c9-like	810	20	3.46728e-108	0.887	2	P:metabolic process; F:catalytic activity; P:biological_process	EC:1.1.1.21
qs_c122899	phagocyte signaling-impaired	339	20	1.05187e-25	0.742	3	C:plasmodesma; C:cytosol; P:biological_process
qs_c122914	abc transporter d family member	338	20	4.35426e-29	0.9755	15	P:transport; P:response to stress; P:response to biotic stimulus; P:catabolic process; P:cellular process; P:lipid metabolic process; P:protein metabolic process; P:secondary metabolic process; C:membrane; C:peroxisome; P:cellular component organization; P:post-embryonic development; F:hydrolase activity; F:transporter activity; P:nucleobase-containing compound metabolic process; F:nucleotide bin…	EC:3.6.3.44
qs_c122917	oligopeptide transporter 1-like	1103	20	1.24924e-156	0.8285	7	P:transport; P:cellular process; P:response to stress; P:cell death; C:intracellular; F:transporter activity; P:cellular component organization; C:membrane	-
qs_c122919	cc-nbs-lrr class disease resistance isoform 1	505	20	1.48424e-12	0.5155	4	P:defense response; F:ADP binding; F:hydrolase activity; F:phosphoprotein phosphatase activity
qs_c122922	vacuolar amino acid transporter 1-like	1215	20	3.08729e-134	0.8355	1	C:plasma membrane; C:membrane	-
qs_c122923	f-box protein at4g00755-like	474	20	9.14394e-53	0.7445	0	-
qs_c122931	sterile alpha motif domain-containing protein	1796	20	0	0.705	1	P:cell cycle; P:cellular process	-
qs_c122956	xylosyltransferase 2-like	328	20	6.51991e-55	0.9135	4	P:biosynthetic process; P:carbohydrate metabolic process; C:membrane; F:transferase activity	EC:2.4.2.26
qs_c12296	---NA---	118	0			0	-
qs_c122963	bis(5 -adenosyl)-triphosphatase-like	1023	20	6.17314e-07	0.873	3	F:hydrolase activity; P:nucleobase-containing compound metabolic process; C:cytosol	EC:3.6.2.1; EC:3.6.1.29
qs_c122969	receptor-like protein kinase theseus 1-like	1016	20	0	0.8405	11	P:cellular protein modification process; P:anatomical structure morphogenesis; P:cellular component organization; P:cell growth; F:kinase activity; C:plasma membrane; F:receptor activity; F:nucleotide binding; P:post-embryonic development; P:signal transduction; P:response to endogenous stimulus	EC:2.7.11.0
qs_c122976	acetyl- carboxylase	457	20	3.42072e-83	0.943	6	P:biosynthetic process; P:cellular process; P:lipid metabolic process; F:binding; F:nucleotide binding; F:catalytic activity; C:plastid	EC:6.3.4.14; EC:6.4.1.2
qs_c122979	lob domain-containing protein 41-like	610	20	7.58883e-64	0.854	1	P:response to endogenous stimulus	-
qs_c12298	neutral invertase	443	20	2.5874e-67	0.982	2	F:hydrolase activity; P:metabolic process	EC:3.2.1.97; EC:3.2.1.26; EC:3.2.1.48
qs_c1230	beta galactosidase-like protein	3535	20	0	0.8455	5	P:carbohydrate metabolic process; C:cytosol; C:cellular_component; F:carbohydrate binding; C:plastid; F:hydrolase activity; F:binding	EC:3.2.1.23
qs_c12300	---NA---	661	0			0	-
qs_c123000	nadp-dependent alkenal double bond reductase p2	398	20	4.56817e-08	0.7625	3	F:binding; F:catalytic activity; P:metabolic process	EC:1.3.1.74
qs_c123008	cell division control protein 6 homolog	620	20	4.06283e-85	0.7855	4	P:DNA metabolic process; P:biosynthetic process; F:protein binding; P:cell cycle	-
qs_c123012	receptor-like serine threonine-protein kinase ale2-like	663	15	6.37155e-12	0.6553	3	P:metabolic process; P:cellular process; F:kinase activity	-
qs_c123048	universal stress protein family protein	754	20	7.02776e-81	0.763	2	P:response to biotic stimulus; P:response to stress	-
qs_c123050	dynamin-related protein 1e-like	1173	20	5.07968e-120	0.915	12	C:cytoplasm; C:mitochondrion; P:nucleobase-containing compound metabolic process; P:catabolic process; P:multicellular organismal development; F:hydrolase activity; C:vacuole; P:biological_process; P:response to stress; P:response to biotic stimulus; P:anatomical structure morphogenesis; P:cellular component organization; P:cellular process; F:nucleotide binding; C:plasma membrane	-
qs_c123064	hypothetical protein VITISV_028502	753	20	3.83339e-53	0.744	8	F:transferase activity; P:DNA metabolic process; P:biosynthetic process; F:RNA binding; F:hydrolase activity; P:protein metabolic process; P:catabolic process; C:nucleus; F:binding	EC:2.7.7.49; EC:3.4.23.0
qs_c123083	mlo-like protein 4-like	599	20	6.80383e-39	0.771	4	F:DNA binding; C:membrane; P:cell death; C:nucleus	-
qs_c123085	replication protein a 70 kda dna-binding subunit-like	507	20	3.69265e-50	0.888	6	F:transferase activity; F:DNA binding; P:DNA metabolic process; P:biosynthetic process; F:RNA binding; C:nucleus; F:binding	EC:2.7.7.49
qs_c12309	ankyrin repeat domain-containing protein 2-like	1582	20	0	0.8775	10	P:protein metabolic process; P:cellular process; C:membrane; C:plastid; P:reproduction; P:post-embryonic development; P:transport; P:biological_process; P:response to stress; P:response to biotic stimulus; C:nucleus; C:plasma membrane	-
qs_c12310	alanine-2-oxoglutarate aminotransferase 2	1882	20	0	0.961	20	P:biosynthetic process; ; P:biological_process; P:response to stress; P:cellular process; P:response to external stimulus; P:catabolic process; C:extracellular region; F:transferase activity; P:transport; C:membrane; P:signal transduction; P:response to biotic stimulus; P:carbohydrate metabolic process; C:cell wall; C:vacuole; F:catalytic activity; P:response to abiotic stimulus; C:peroxisome; C:…	EC:2.6.1.2; EC:2.3.2.2; EC:4.4.1.14; EC:2.6.1.44; EC:2.6.1.4; EC:2.3.2.15
qs_c12311	transducin wd40 domain-containing protein	1980	20	0	0.8985	3	P:biosynthetic process; P:carbohydrate metabolic process; P:cellular process	-
qs_c123111	calmodulin-like protein 11-like	565	20	5.50894e-22	0.9235	4	F:catalytic activity; P:signal transduction; F:binding; P:metabolic process	EC:1.3.1.74
qs_c123113	dna binding	422	20	5.86634e-40	0.8565	2	F:protein binding; C:nucleus; F:binding	-
qs_c123114	probable galacturonosyltransferase 4- partial	523	7	0.00366409	0.6086	0	-
qs_c12312	hmg-y-related protein a-like	1404	20	3.21506e-55	0.708	3	P:metabolic process; P:cellular process; C:intracellular	-
qs_c123131	udp-glycosyltransferase 91a1-like	771	20	2.32004e-79	0.6535	1	F:transferase activity	-
qs_c123136	pentatricopeptide repeat-containing protein mitochondrial-like	378	20	1.61476e-53	0.8225	8	P:cellular component organization; P:cellular protein modification process; F:catalytic activity; C:mitochondrion; P:flower development; P:nucleobase-containing compound metabolic process; P:biosynthetic process; C:membrane	-
qs_c123146	---NA---	193	0			0	-
qs_c123167	pde312 ptac10	502	20	7.87083e-100	0.941	6	C:cytosol; F:RNA binding; C:plastid; P:cellular component organization; ; C:nucleus	-
qs_c12317	arginine serine-rich coiled coil	835	20	2.00213e-46	0.735	3	F:molecular_function; P:biological_process; C:cellular_component
qs_c12318	probable hydroxyacylglutathione hydrolase chloroplast-like	1548	20	1.11606e-174	0.89	7	P:catabolic process; P:cellular process; F:binding; F:hydrolase activity; P:biosynthetic process; ; C:plastid	EC:3.1.2.6; EC:3.5.2.6
qs_c123181	kinase-like protein	509	20	8.92732e-32	0.8235	5	F:receptor activity; P:cellular protein modification process; F:nucleotide binding; F:catalytic activity; C:membrane; F:kinase activity; P:metabolic process	EC:1.3.1.74; EC:2.7.11.0
qs_c123182	nadh kinase-like	478	20	2.36496e-49	0.846	5	P:metabolic process; P:cellular process; F:kinase activity; P:nucleobase-containing compound metabolic process; P:biosynthetic process; P:secondary metabolic process; C:cytosol	EC:2.7.1.86; EC:2.7.1.23
qs_c123185	cysteine-rich receptor-like protein kinase	446	20	2.58991e-37	0.666	2	F:kinase activity; P:cellular process	-
qs_c12319	serine arginine-rich splicing factor rsz22-like	2229	20	4.84966e-41	0.8275	5	C:nucleolus; F:nucleic acid binding; C:cytosol; F:binding; P:nucleobase-containing compound metabolic process; F:nucleotide binding	-
qs_c123195	transcription factor gamyb-like	774	20	1.25165e-70	0.619	1	P:cellular process; P:biological_process	-
qs_c1232	nad-dependent malic enzyme 59 kda mitochondrial-like	2140	20	0	0.921	7	F:nucleotide binding; P:metabolic process; F:binding; F:catalytic activity; P:cellular process; C:mitochondrion; F:protein binding; C:plastid	EC:1.6.1.0; EC:1.1.1.39; EC:4.1.1.3; EC:1.1.1.38
qs_c123224	dolichol phosphate-mannose biosynthesis regulatory	408	20	4.51023e-09	0.8465	4	C:membrane; C:endoplasmic reticulum; P:biosynthetic process; F:transferase activity; C:intracellular	-
qs_c123232	nucleolar protein 6-like	835	20	1.7496e-106	0.8145	3	P:nucleobase-containing compound metabolic process; P:biosynthetic process; C:cytosol	-
qs_c123262	lrr and nb-arc domains-containing disease resistance	493	20	2.18547e-38	0.683	0	-
qs_c123282	cysteine-rich receptor-like protein kinase 20-like	803	20	6.43347e-66	0.7645	3	P:metabolic process; P:cellular process; F:kinase activity	-
qs_c1233	flocculation protein flo11-like	2965	20	0	0.671	3	F:molecular_function; P:biological_process; C:cellular_component
qs_c123307	aminoacyl-trna synthetase	494	18	1.88985e-19	0.7067	1	F:catalytic activity	-
qs_c123315	mediator of rna polymerase ii transcription subunit 30-like	676	20	1.65637e-25	0.7755	1	C:nucleoplasm	-
qs_c123340	uridine-cytidine kinase c-like	481	20	1.1052e-67	0.8975	6	C:cytosol; F:kinase activity; F:transferase activity; F:nucleotide binding; P:nucleobase-containing compound metabolic process; P:biosynthetic process; P:response to endogenous stimulus; P:metabolic process; P:cellular process	EC:2.7.1.48; EC:2.7.1.0
qs_c123342	probable methyltransferase pmt2-like	565	20	3.17188e-25	0.9355	6	C:cell wall; C:Golgi apparatus; P:metabolic process; P:cellular process; C:plasma membrane; F:transferase activity	EC:2.1.1.0
qs_c123345	PREDICTED: uncharacterized protein LOC100244781	1008	20	4.28763e-36	0.634	2	C:membrane; C:vacuole	-
qs_c12336	casein kinase ii subunit alpha-2-like	1293	20	0	0.962	9	P:response to abiotic stimulus; P:cellular protein modification process; F:kinase activity; ; P:reproduction; P:post-embryonic development; F:nucleotide binding; F:sequence-specific DNA binding transcription factor activity; C:plasma membrane	EC:2.7.11.0
qs_c123376	multidrug resistance protein abc transporter family	1127	20	1.76242e-123	0.777	7	P:transport; P:cellular process; P:metabolic process; C:membrane; F:hydrolase activity; F:transporter activity; P:nucleobase-containing compound metabolic process; P:catabolic process; F:nucleotide binding; F:catalytic activity; C:plasma membrane	EC:1.3.1.74
qs_c123389	transcription factor asg4-like	353	20	2.52371e-42	0.795	2	F:DNA binding; F:chromatin binding	-
qs_c123401	peroxisome biogenesis protein 1-like	380	20	8.76806e-26	0.682	10	P:catabolic process; P:cellular process; P:lipid metabolic process; F:protein binding; C:membrane; F:nucleotide binding; P:transport; P:cellular component organization; C:peroxisome; F:hydrolase activity	-
qs_c123407	lactosylceramide 4-alpha-galactosyltransferase-like	1093	20	5.21241e-144	0.7565	2	C:Golgi apparatus; F:transferase activity	EC:2.4.1.228
qs_c123411	---NA---	172	0			0	-
qs_c123437	dihydroneopterin aldolase	194	20	1.55374e-12	0.827	3	F:catalytic activity; P:metabolic process; P:cellular process	EC:4.1.2.25
qs_c123445	n-acetyltransferase esco2-like	419	20	3.13714e-45	0.645	3	P:embryo development; P:multicellular organismal development; P:cellular component organization; P:cell cycle	-
qs_c123448	nucleolar mif4g domain-containing protein 1-like	477	20	5.3214e-63	0.8605	7	F:DNA binding; P:DNA metabolic process; F:RNA binding; P:reproduction; P:cell differentiation; P:multicellular organismal development; P:nucleobase-containing compound metabolic process; C:nucleus	-
qs_c123456	abc transporter b family member 9-like	285	20	3.1306e-41	0.9215	7	P:transport; P:cellular process; F:hydrolase activity; F:transporter activity; C:membrane; P:nucleobase-containing compound metabolic process; P:catabolic process; F:nucleotide binding	EC:3.6.3.44; EC:3.6.3.36
qs_c123459	uncharacterized n-acetyltransferase stk_02580-like	479	20	4.36054e-59	0.8165	3	F:transferase activity; P:metabolic process; C:cytoplasm	-
qs_c123468	s-adenosylmethionine-dependent methyltransferase domain-containing protein	227	20	9.59246e-22	0.78	3	F:molecular_function; P:biological_process; C:cellular_component
qs_c123472	ribosomal rna large subunit methyltransferase f	617	20	4.87238e-99	0.8125	8	P:biological_process; P:reproduction; P:post-embryonic development; P:response to abiotic stimulus; P:metabolic process; P:cellular process; C:nucleus; F:transferase activity; C:mitochondrion	EC:2.1.1.0
qs_c123473	4-hydroxy-3-methylbut-2-en-1-yl diphosphate synthase	231	20	5.14585e-18	0.9985	21	P:biosynthetic process; P:cellular process; ; P:lipid metabolic process; F:binding; P:carbohydrate metabolic process; P:secondary metabolic process; P:response to abiotic stimulus; P:transport; P:response to stress; P:cell death; P:biological_process; C:plastid; P:response to biotic stimulus; P:nucleobase-containing compound metabolic process; P:catabolic process; P:signal transduction; P:respons…	EC:1.17.7.1
qs_c12349	sphingolipid delta-8 desaturase	1414	20	0	0.881	5	P:biosynthetic process; P:cellular process; P:lipid metabolic process; F:catalytic activity; F:binding; P:metabolic process	EC:1.14.19.0
qs_c123504	disease resistance protein	505	20	3.76829e-16	0.581	7	P:defense response; F:ADP binding; F:ATP binding; F:nucleotide binding; F:nucleoside-triphosphatase activity; F:hydrolase activity; F:phosphoprotein phosphatase activity
qs_c123513	ddb1- and cul4-associated factor 8-like	466	20	1.6802e-57	0.7565	6	P:signal transduction; P:response to stress; P:response to biotic stimulus; F:protein binding; C:intracellular; F:nucleotide binding	-
qs_c123520	peroxisome biogenesis factor 10-like	482	20	3.10131e-08	0.8475	15	C:cytosol; C:membrane; C:peroxisome; F:binding; F:nucleic acid binding; P:cellular process; P:transport; P:cellular component organization; P:catabolic process; P:lipid metabolic process; F:protein binding; P:biosynthetic process; C:endoplasmic reticulum; P:reproduction; P:post-embryonic development; P:embryo development	-
qs_c123529	ycf49-like	445	20	6.14615e-33	0.954	3	P:cellular component organization; P:generation of precursor metabolites and energy; P:photosynthesis	-
qs_c123532	tetratricopeptide repeat protein 5-like	440	20	1.63432e-23	0.8165	0	-
qs_c12357	atp-dependent zinc metalloprotease -like	1677	20	0	0.8945	11	C:plastid; P:protein metabolic process; P:catabolic process; P:cellular process; F:hydrolase activity; F:nucleotide binding; P:carbohydrate metabolic process; P:biosynthetic process; P:reproduction; P:post-embryonic development; P:embryo development	EC:3.4.24.0; EC:3.6.4.3; EC:3.4.21.0
qs_c123571	crs1 domain containing protein	589	20	3.87981e-21	0.833	2	C:plastid; F:RNA binding	-
qs_c123577	gem-like protein 5-like	649	20	1.4882e-38	0.8825	2	P:response to stress; P:response to abiotic stimulus	-
qs_c12358	vesicle transport protein use1-like	978	20	5.51691e-94	0.812	2	F:molecular_function; P:biological_process
qs_c12359	---NA---	161	0			0	-
qs_c1236	syntaxin 1b 2 3	1157	20	4.57217e-165	0.8875	8	P:cellular component organization; P:cellular process; F:protein binding; C:cytoplasm; C:plasma membrane; P:transport; P:response to endogenous stimulus; C:cytosol; C:Golgi apparatus	-
qs_c123605	rhamnogalacturonan ii xylosyl transferase-like protein	462	20	1.16593e-47	0.793	8	P:pollination; P:multicellular organismal development; F:transferase activity; P:biosynthetic process; P:carbohydrate metabolic process; P:cellular process; C:endoplasmic reticulum; C:Golgi apparatus	-
qs_c123612	hypothetical protein VITISV_015845	508	10	3.00345e-25	0.638	0	-
qs_c123613	u3 small nucleolar rna-associated protein 15 homolog	374	20	1.4112e-24	0.823	7	P:reproduction; P:cell differentiation; P:multicellular organismal development; C:nucleolus; P:cellular component organization; P:cellular process; P:nucleobase-containing compound metabolic process; C:intracellular; F:nucleotide binding	-
qs_c123619	pterin-4-alpha-carbinolamine dehydratase-like	407	20	6.60125e-40	0.887	12	P:nucleobase-containing compound metabolic process; P:carbohydrate metabolic process; P:catabolic process; P:secondary metabolic process; P:cellular protein modification process; P:cellular component organization; P:generation of precursor metabolites and energy; P:photosynthesis; P:cellular process; C:plastid; P:biosynthetic process; ;	-
qs_c123620	methyltransferase-like protein mitochondrial-like	478	20	1.36985e-49	0.9065	3	F:binding; P:translation; P:metabolic process; P:cellular process; F:transferase activity	EC:2.1.1.0
qs_c12363	probable purple acid phosphatase 20-like	806	20	2.99553e-130	0.7685	3	C:cytoplasm; F:binding; F:hydrolase activity	EC:3.1.3.2
qs_c123636	probable glutamate carboxypeptidase 2-like	471	20	1.49782e-40	0.824	9	F:hydrolase activity; P:metabolic process; P:flower development; P:reproduction; P:post-embryonic development; P:growth; P:response to abiotic stimulus; F:receptor activity; P:multicellular organismal development; P:protein metabolic process; P:catabolic process; F:catalytic activity; P:anatomical structure morphogenesis; P:embryo development	EC:3.4.17.0; EC:1.3.1.74; EC:3.4.13.0
qs_c123640	meiotic nuclear division protein 1 homolog	464	20	2.28168e-64	0.753	16	P:metabolic process; P:cellular process; P:DNA metabolic process; F:protein binding; P:response to abiotic stimulus; P:biosynthetic process; P:cell cycle; P:response to stress; P:catabolic process; P:reproduction; P:cell differentiation; P:multicellular organismal development; P:regulation of gene expression, epigenetic; C:intracellular; P:cellular component organization; ; P:cellular protein mod…	-
qs_c123641	protein	368	20	2.71097e-30	0.7935	3	F:kinase activity; P:metabolic process; P:cellular process	-
qs_c12365	---NA---	465	0			0	-
qs_c123657	alpha- -glucan-protein synthase	723	20	7.69106e-159	0.929	12	C:cell wall; P:nucleobase-containing compound metabolic process; P:carbohydrate metabolic process; P:response to stress; P:response to abiotic stimulus; P:biosynthetic process; P:cellular process; C:plasma membrane; P:cellular component organization; F:transferase activity; C:extracellular region; P:biological_process; C:ribosome; C:membrane; C:Golgi apparatus	EC:5.4.99.30; EC:2.4.1.186
qs_c123663	myb-like protein sp	492	16	8.96064e-40	0.5644	7	P:phosphate-containing compound metabolic process; C:cytoplasm; F:magnesium ion binding; F:inorganic diphosphatase activity; F:molecular_function; P:biological_process; C:cellular_component
qs_c123666	verticillium wilt disease resistance protein	435	20	3.70437e-18	0.69	0	-
qs_c123696	protein	481	20	2.09229e-39	0.692	3	P:catabolic process; P:cellular process; P:lipid metabolic process	-
qs_c1237	u1 small nuclear ribonucleoprotein a-like	992	20	2.68748e-146	0.821	2	F:nucleic acid binding; F:nucleotide binding	-
qs_c123704	aldo-keto reductase family 4 member c9-like	542	20	2.01697e-72	0.8435	2	P:metabolic process; F:catalytic activity	EC:1.1.1.149
qs_c123709	pyridoxal phosphate phosphatase phospho2	427	20	6.9412e-13	0.782	3	P:metabolic process; P:cellular process; C:nucleus	EC:3.1.3.75
qs_c123716	cleavage and polyadenylation specificity factor subunit 3-i	427	20	5.69403e-78	0.915	10	P:cell cycle; P:regulation of gene expression, epigenetic; P:cellular component organization; ; P:cellular process; F:protein binding; C:nucleoplasm; F:hydrolase activity; P:multicellular organismal development; P:anatomical structure morphogenesis; P:nucleobase-containing compound metabolic process	-
qs_c123726	pleckstrin homology domain-containing protein	405	20	7.02161e-34	0.8705	5	P:nucleobase-containing compound metabolic process; F:kinase activity; F:lipid binding; P:biosynthetic process; F:nucleotide binding	EC:2.7.4.6
qs_c12373	nucellin-like protein	1366	20	1.84377e-151	0.8105	3	F:hydrolase activity; P:protein metabolic process; P:catabolic process	EC:3.4.23.0
qs_c123739	uncharacterized loc101209260	544	20	5.81221e-18	0.6505	0	-
qs_c12374	pectate lyase	1699	20	0	0.929	2	F:catalytic activity; C:membrane	EC:4.2.2.2
qs_c123779	hypothetical protein PRUPE_ppa012685mg	324	13	3.00669e-05	0.6892	0	-
qs_c123781	disease resistance protein at3g14460-like	601	20	3.21577e-35	0.6625	2	P:defense response; F:ADP binding
qs_c123787	alternative nad h dehydrogenase mitochondrial-like	494	20	5.38342e-32	0.592	1	C:mitochondrion	-
qs_c123813	atp-dependent protease la domain-containing protein	510	5	5.19574e-10	0.68	0	-
qs_c12382	protein chup1	1369	20	2.51623e-154	0.854	1	P:biological_process
qs_c123846	abc1 protein at2g40090-like	908	20	8.01718e-21	0.809	9	C:plasma membrane; F:molecular_function; P:cellular homeostasis; P:metabolic process; C:nucleus; C:cytosol; F:catalytic activity; C:plastid; P:cell communication; F:transferase activity; F:transporter activity	-
qs_c123865	phosphatidylinositol:ceramide inositolphosphotransferase 1-like	601	20	5.50236e-70	0.868	4	P:biosynthetic process; P:cellular process; P:lipid metabolic process; F:transferase activity	-
qs_c123893	PREDICTED: uncharacterized protein LOC101514621	490	20	6.26336e-33	0.6595	1	C:cytosol	-
qs_c12390	uncharacterized membrane protein at4g09580-like	1055	20	6.02397e-155	0.887	2	C:Golgi apparatus; C:endoplasmic reticulum	-
qs_c12391	dead-box atp-dependent rna helicase 21-like	1656	20	0	0.9535	5	F:nucleic acid binding; C:cytoplasm; F:nucleotide binding; C:nucleus; F:hydrolase activity	-
qs_c123928	receptor-like protein	809	20	2.69668e-48	0.646	1	F:receptor activity
qs_c12393	glutamyl-trna amidotransferase subunit a-like	965	20	1.43858e-146	0.8595	10	C:intracellular; P:transport; P:cellular component organization; P:cellular process; F:catalytic activity; F:hydrolase activity; F:transferase activity; P:catabolic process; P:lipid metabolic process; P:biosynthetic process; P:cellular protein modification process; P:carbohydrate metabolic process	EC:6.3.5.0; EC:3.5.1.4
qs_c123930	stromal 70 kda heat shock-related chloroplastic-like	364	20	5.88111e-30	0.894	13	P:metabolic process; C:mitochondrion; P:protein metabolic process; P:cellular process; P:response to stress; P:response to abiotic stimulus; C:plastid; C:thylakoid; F:nucleotide binding; F:catalytic activity; F:protein binding; P:transport; P:biological_process; C:nucleus; C:extracellular region	EC:1.3.1.74
qs_c123959	atp binding protein	597	20	2.14783e-11	0.971	4	P:cellular process; F:nucleotide binding; F:motor activity; C:cytoskeleton	-
qs_c123960	cgs1 mrna stability	383	20	2.14528e-20	0.868	4	F:binding; F:catalytic activity; P:biosynthetic process; C:plastid	-
qs_c123964	methylesterase chloroplastic-like	297	20	3.38887e-19	0.732	1	F:hydrolase activity	-
qs_c123985	protein	559	20	1.13623e-41	0.701	1	F:hydrolase activity	-
qs_c124	transcriptional corepressor leunig	2623	20	0	0.8475	3	F:kinase activity; P:embryo development; P:flower development	EC:2.7.11.7
qs_c1240	probable e3 ubiquitin-protein ligase herc1-like	1808	20	0	0.9	9	C:intracellular; F:enzyme regulator activity; P:response to abiotic stimulus; F:chromatin binding; P:response to external stimulus; C:nucleus; C:cytosol; P:carbohydrate metabolic process; P:cellular process; P:catabolic process	-
qs_c12400	splicing factor u2af large subunit b-like	2264	20	0	0.7805	2	F:nucleic acid binding; P:nucleobase-containing compound metabolic process	-
qs_c124007	disease resistance protein	627	20	4.52104e-14	0.593	4	F:binding; P:metabolic process; P:cellular process; C:intracellular	-
qs_c124026	phospholipase d	586	20	4.15127e-20	0.944	14	F:binding; P:catabolic process; P:lipid metabolic process; C:plasma membrane; ; F:lipid binding; F:hydrolase activity; F:protein binding; C:plastid; P:biological_process; C:ribosome; P:response to stress; P:response to biotic stimulus; P:reproduction; P:post-embryonic development; P:embryo development	EC:3.1.4.4
qs_c124028	nucleolar protein 6-like	307	20	1.81704e-24	0.7745	3	P:biosynthetic process; P:nucleobase-containing compound metabolic process; C:cytosol	-
qs_c124032	elongation factor ef-2	592	20	2.83756e-81	0.9475	7	C:cytosol; F:translation factor activity, nucleic acid binding; P:translation; P:nucleobase-containing compound metabolic process; P:catabolic process; F:hydrolase activity; F:nucleotide binding	-
qs_c124037	ring-h2 zinc finger protein rha4a-like	620	20	6.27398e-34	0.736	1	F:binding	-
qs_c124043	probable receptor-like serine threonine-protein kinase at5g57670-like	434	20	1.14411e-62	0.865	6	F:receptor activity; P:response to stress; P:cellular protein modification process; F:nucleotide binding; P:response to biotic stimulus; F:kinase activity	EC:2.7.11.0
qs_c124086	receptor-like protein kinase	425	20	3.52602e-10	0.486	3	F:kinase activity; P:phosphorylation; F:receptor activity
qs_c124098	rna polymerase ii transcription mediator	443	20	1.22957e-41	0.768	2	C:nucleus; P:biological_process; P:multicellular organismal development	-
qs_c1241	50s ribosomal protein l27-like	824	20	3.47656e-79	0.9095	3	C:ribosome; F:structural molecule activity; P:translation	-
qs_c124107	histidinol-phosphate aminotransferase	455	20	7.85865e-37	0.6495	4	F:transferase activity; P:biosynthetic process; ; C:plastid	EC:2.6.1.9
qs_c124117	protein	303	20	5.98561e-19	0.9325	7	P:response to stress; P:biological_process; C:plasma membrane; F:catalytic activity; C:nucleus; F:binding; C:cytosol; F:nucleotide binding; P:metabolic process	EC:1.3.1.74
qs_c124134	tpa: dead-box atp-dependent rna helicase family protein	144	20	8.35003e-09	0.871	3	F:nucleic acid binding; F:nucleotide binding; F:hydrolase activity	-
qs_c12416	cdp-diacylglycerol--inositol 3-phosphatidyltransferase 1-like	1105	20	5.50162e-104	0.8515	13	P:multicellular organismal development; F:hydrolase activity; F:transporter activity; P:transport; P:cellular process; C:plasma membrane; P:biosynthetic process; P:lipid metabolic process; F:nucleotide binding; P:response to endogenous stimulus; F:transferase activity; C:Golgi apparatus; C:endoplasmic reticulum	EC:2.7.8.11
qs_c124177	upf0614 protein c14orf102-like	356	20	5.50091e-22	0.7435	2	C:intracellular; P:nucleobase-containing compound metabolic process	-
qs_c12419	abc transporter f family member 3-like	2456	20	0	0.9035	15	P:cellular component organization; P:cellular process; P:biosynthetic process; P:carbohydrate metabolic process; P:transport; P:response to stress; P:response to abiotic stimulus; P:protein metabolic process; P:catabolic process; P:response to biotic stimulus; C:cytosol; P:generation of precursor metabolites and energy; F:transporter activity; P:biological_process; F:hydrolase activity; P:nucleob…	EC:3.6.1.3
qs_c124197	transcription factor glabra 3 isoform 1	217	13	2.25554e-07	0.7154	3	P:oxidation-reduction process; F:oxidoreductase activity; F:2-alkenal reductase [NAD(P)] activity
[truncated: 17,554 more rows]
