# Supplementary material for: Oak Root Response to Ectomycorrhizal Symbiosis Establishment: RNA-Seq Derived Transcript Identification and Expression Profiling
Source: PLoS One. 2014 May 23;9(5):e98376. doi: 10.1371/journal.pone.0098376 (PMC4032270; doi:10.1371/journal.pone.0098376)
Supplement: Table S3 — Differentially expressed genes putatively encoding transcription factors. (XLSX) [file pone.0098376.s009.xlsx]

## Sheet: Folha1
ID	Blas2Go annotation	Length	Min. E value	Mean Simil.	Log FC
qs_c113069	r2r3-myb transcription	403	3.50069e-35	0.6125	6.59991
qs_c110921	transcription factor myc2-like	339	1.19548e-20	0.7575	6.59991
qs_c17042	nuclear transcription factor y subunit b-4	492	2.06874e-20	0.719	6.32299
qs_c7047	transcription factor e2f	506	2.22255e-49	0.895	4.86964
qs_c8560	transcription factor myb558	478	2.01824e-14	0.81	4.82751
qs_c24101	nbs-lrr resistance protein	524	1.36465e-18	0.62	4.82243
qs_c25309	gras family transcription factor	402	9.48859e-40	0.781	4.72311
qs_c13784	calmodulin-binding transcription activator	456	1.23637e-60	0.681	4.47096
qs_c18613	transcription factor hy5-like protein	627	1.21727e-46	0.767	4.44001
qs_c62833	heat stress transcription factor a-4a-like	439	6.88383e-27	0.642	4.34299
qs_c13362	myb family transcription factor apl-like	697	1.70654e-16	0.9945	4.29768
qs_c13515	transcription factor bhlh33	748	2.28843e-50	0.8285	4.29768
qs_rep_c54409	zinc finger protein zat10-like	353	5.42418e-21	0.7145	4.08746
qs_c31408	agamous-like mads-box protein agl15-like	463	1.25869e-36	0.764	4.04696
qs_rep_c38524	gata transcription factor 9-like	160	2.32045e-08	0.779	3.84677
qs_c25434	protein odorant1-like	621	1.37192e-50	0.798	3.82543
qs_c66561	glabrous1	551	1.44501e-13	0.945	3.82543
qs_c52833	tannin-related r2r3 myb transcription partial	555	1.04293e-70	0.877	3.80203
qs_rep_c40710	r2r3-myb transcription	502	4.01522e-72	0.8565	3.55772
qs_rep_c74208	homeobox-leucine zipper protein revoluta-like	301	5.86638e-28	0.979	3.51873
qs_rep_c51506	ethylene-responsive transcription factor 12-like	526	2.40533e-15	0.6169	3.47017
qs_c75125	homeobox-leucine zipper protein athb-14-like	444	4.9332e-65	0.9445	3.45146
qs_rep_c48050	transcription factor bhlh66-like	879	7.75672e-51	0.5825	3.38014
qs_c116245	myosin-j heavy chain-like	460	3.01453e-62	0.793	3.38014
qs_rep_c49166	myb transcription factor myb93	386	2.33738e-06	0.7245	3.34239
qs_c40065	myb family transcription factor apl-like	498	1.22653e-47	0.8185	3.24345
qs_c63099	wrky transcription factor 22-like	610	1.0437e-31	0.8215	3.24345
qs_c68423	myosin-j heavy chain-like	634	5.21712e-114	0.9365	3.24345
qs_rep_c41414	tgacg-sequence-specific dna-binding protein tga- -like	492	2.25839e-20	0.7775	3.14351
qs_rep_c42026	nf-x1-type zinc finger protein nfxl1-like	457	4.8808e-59	0.792	3.14351
qs_rep_c49919	nac domain containing protein 82	432	8.32059e-16	0.7505	2.974
qs_rep_c39871	probable wrky transcription factor 20-like	659	2.40684e-109	0.8095	2.96123
qs_rep_c69831	probable wrky transcription factor 70-like	355	3.28556e-19	0.809	2.91277
qs_rep_c39390	transcription factor myb39-like	584	1.5293e-65	0.939	2.67531
qs_c21497	ap2-like ethylene-responsive transcription factor at1g16060-like	670	3.60623e-67	0.9365	2.66297
qs_c5040	heat stress transcription factor b-3-like	1070	5.60542e-125	0.835	2.60666
qs_c87579	abscisic acid-insensitive 5-like protein 2-like	432	8.30621e-23	0.9445	2.60666
qs_rep_c65019	heat stress transcription factor a-8	491	2.98011e-29	0.719	2.51972
qs_rep_c66541	r2r3-myb transcription	464	2.18626e-42	0.9245	2.44116
qs_c23813	transcription factor ice1	528	4.58e-93	0.9405	2.41978
qs_c22859	calmodulin-binding transcription activator 3-like	719	8.12141e-66	0.634	2.39889
qs_c1837	rwp-rk transcription factor	710	3.99476e-78	0.61	2.39171
qs_c19007	r2r3-myb transcription	649	2.01015e-88	0.711	2.15256
qs_c17405	bzip transcription factor bzip82	316	1.06638e-27	0.737	2.05675
qs_c6742	auxin response factor 18-like	1340	3.18689e-125	0.854	2.05675
qs_rep_c63836	tannin-related r2r3 myb transcription partial	423	1.00697e-32	0.9455	-2.02209
qs_rep_c63942	probable wrky transcription factor 65-like	331	1.06281e-15	0.8465	-2.02209
qs_rep_c127237	transcription factor lhw-like	295	6.20322e-09	0.7315	-2.2303
qs_rep_c47016	ethylene-responsive transcription factor rap2-7-like	492	3.16774e-53	0.8785	-2.26765
qs_c12433	wrky transcription	1221	6.97322e-119	0.706	-2.27649
qs_rep_c45282	gata transcription	603	8.03734e-89	0.7485	-2.33958
qs_rep_c47194	ethylene-responsive transcription factor rap2-7-like	507	1.05005e-28	0.715	-2.34204
qs_c9624	dna-binding protein escarola-like	1754	1.80424e-51	0.8265	-2.35225
qs_rep_c66363	dehydration-responsive element-binding protein 3-like	482	5.69976e-22	0.843	-2.47072
qs_rep_c38263	calmodulin-binding transcription activator	524	4.99813e-39	0.7395	-2.56371
qs_c69917	high mobility group b protein 10	516	1.91224e-10	0.7635	-2.66297
qs_rep_c39101	homeobox-leucine zipper protein revoluta-like	467	1.68791e-75	0.9105	-2.68154
qs_c17179	wrky transcription	470	3.273e-42	0.9295	-2.79201
qs_rep_c53848	r2r3-myb transcription factor	756	5.13859e-40	0.685	-2.8685
qs_c5074	nuclear transcription factor y subunit b-3	997	5.53877e-65	0.943	-2.8685
qs_rep_c39543	nac domain ipr003441	532	1.21298e-08	0.8705	-2.92533
qs_c25764	transcription factor x1-like protein	481	8.7523e-25	0.7925	-2.96123
qs_rep_c36958	ap2-like ethylene-responsive transcription factor ail5-like	751	1.61664e-83	0.9545	-3.13053
qs_c16328	transcription factor bhlh130-like	501	1.04405e-29	0.8945	-3.20827
qs_c30787	heat shock factor protein hsf30-like	596	1.34864e-53	0.833	-3.24345
qs_c21754	ap2 erf domain-containing transcription factor	577	3.27943e-64	0.7585	-3.43241
qs_c14586	nac domain ipr003441	849	3.95856e-32	0.753	-3.6199
qs_c25593	myb transcription factor	659	1.17203e-51	0.67	-3.72632
qs_c7268	transcriptional adapter ada2-like	417	1.98825e-18	0.8345	-4.19895
qs_c20180	transcription factor pcf5	491	1.63104e-70	0.8215	-4.44946
