# Supplementary material for: Oak Root Response to Ectomycorrhizal Symbiosis Establishment: RNA-Seq Derived Transcript Identification and Expression Profiling
Source: PLoS One. 2014 May 23;9(5):e98376. doi: 10.1371/journal.pone.0098376 (PMC4032270; doi:10.1371/journal.pone.0098376)
Supplement: Table S4 — Differentially expressed genes putatively encoding auxin-related genes. (XLSX) [file pone.0098376.s010.xlsx]

## Sheet: Folha1
ID	Blas2Go annotation	Length	Min. E value	Mean Simil.	Log FC
qs_c22669	auxin-responsive protein	238	2.44715e-31	0.781	5.52909
qs_c4801	saur-like auxin-responsive protein	563	3.36196e-43	0.723	4.79346
qs_c13213	wd repeat-containing	495	4.88628e-32	0.6875	4.40839
qs_c16126	iaa-amino acid hydrolase ilr1-like 5-like	405	2.13502e-28	0.6415	4.27448
qs_c68674	auxin-induced protein 5ng4-like	262	1.96621e-08	0.7088	4.08746
qs_c68034	auxin-induced protein 5ng4-like	515	4.2131e-57	0.8425	3.82543
qs_rep_c53654	aux iaa protein	472	9.91712e-42	0.894	3.673
qs_c126805	auxin-responsive protein iaa4	844	5.39383e-58	0.6995	3.24345
qs_rep_c38920	nodulin 21 -like transporter family protein	478	2.97393e-29	0.756	2.67531
qs_rep_c44074	auxin-induced protein 5ng4-like	453	1.2755e-42	0.8345	2.66297
qs_rep_c47678	probable indole-3-acetic acid-amido synthetase -like	663	1.21782e-101	0.934	2.66297
qs_rep_c36309	probable aldo-keto reductase 1-like	913	1.32425e-108	0.895	2.49354
qs_rep_c37145	auxin-responsive protein iaa13-like	577	5.50366e-39	0.825	2.39091
qs_c6742	auxin response factor 18-like	1340	3.18689e-125	0.854	2.05675
qs_rep_c46170	auxin response factor 9-like	346	2.42716e-41	0.937	-2.34204
qs_rep_c45624	auxin-responsive protein iaa26-like	423	8.9232e-07	0.715	-2.72007
qs_c17812	auxin-induced protein 5ng4	486	5.26686e-56	0.77	-2.96123
qs_c23591	auxin-responsive protein iaa26-like	547	6.27953e-37	0.641	-3.28204
qs_c26037	auxin-responsive protein iaa29	504	4.1193e-22	0.5935	-3.28204
qs_rep_c126562	wd repeat-containing	283	6.38384e-24	0.966	-3.56447
qs_c22343	auxin-induced protein 5ng4	552	1.35076e-13	0.715	-4.81514
qs_c22751	auxin influx carrier component	442	3.71791e-85	0.979	-4.82751
