# Supplementary material for: Oak Root Response to Ectomycorrhizal Symbiosis Establishment: RNA-Seq Derived Transcript Identification and Expression Profiling
Source: PLoS One. 2014 May 23;9(5):e98376. doi: 10.1371/journal.pone.0098376 (PMC4032270; doi:10.1371/journal.pone.0098376)
Supplement: Table S5 — Differentially expressed genes putatively encoding flavonoid-related genes. (XLSX) [file pone.0098376.s011.xlsx]

## Sheet: Folha1
ID	Blas2Go annotation	Length	Min. E value	Mean Simil.	Log FC
qs_c5936	flavonol sulfotransferase-like	1414	2.11283e-159	0.8035	8.64746
qs_c57323	flavonol synthase flavanone 3-	430	2.45512e-27	0.8155	5.64216
qs_rep_c53078	chalcone synthase	419	4.93895e-25	0.884	5.46277
qs_rep_c126371	udp-glucose flavonoid 3-o-glucosyltransferase 3-like	309	7.089e-45	0.8425	4.67185
qs_rep_c44982	flavonoid 3 -hydroxylase	336	2.97555e-18	0.968	4.53631
qs_c5440	flavonoid 3 -monooxygenase-like	353	5.42418e-21	0.7145	4.08746
qs_rep_c38469	4-coumarate:coenzyme a ligase 2	489	7.78239e-18	0.83	3.98706
qs_c68593	protein transparent testa 12-like	372	5.81702e-54	0.893	3.81669
qs_c52833	tannin-related r2r3 myb transcription partial	555	1.04293e-70	0.877	3.80203
qs_c22067	transparent testa 12	557	1.86732e-51	0.8085	3.71383
qs_c84397	protein transparent testa	283	6.55867e-06	0.7805	3.45146
qs_rep_c41697	v-type proton atpase subunit h-like	711	3.88675e-71	0.891	3.31342
qs_rep_c38570	isoflavone 2 -hydroxylase-like	515	3.92409e-65	0.77	3.14351
qs_rep_c52235	4-coumarate: ligase	516	4.31115e-25	0.693	2.84881
qs_c3549	leucoanthocyanidin	1117	0	0.859	2.76939
qs_c3850	protein transparent testa 12-like	1121	1.7426e-125	0.8045	2.76939
qs_rep_c63424	v-type proton atpase subunit b2	477	5.89361e-37	1	2.44116
qs_rep_c54341	cinnamate 4- partial	638	5.43602e-115	0.9645	2.33484
qs_rep_c33506	leucoanthocyanidin dioxygenase	1279	0	0.869	2.16294
qs_rep_c63836	tannin-related r2r3 myb transcription partial	423	1.00697e-32	0.9455	-2.02209
qs_c18406	dihydroflavonol-4-reductase	514	1.88277e-84	0.7995	-2.28578
qs_rep_c42412	anthocyanidin -o-glucosyltransferase-like	533	1.58519e-91	0.888	-2.34204
qs_rep_c84176	4-coumarate partial	280	1.27433e-26	0.943	-2.39147
qs_rep_c53214	udp-glucose flavonoid 3-o-glucosyltransferase 6-like	495	4.83438e-75	0.849	-2.39147
qs_rep_c123248	isoflavone reductase homolog	483	7.6459e-39	0.8805	-2.62509
qs_c26901	udp-glucose:flavonoid 3-o-glucosyltransferase	419	6.24345e-32	0.7065	-3.41913
qs_c11483	protein transparent testa 12-like	459	1.18346e-22	0.7555	-3.87254
qs_c7690	protein transparent testa 1-like	860	3.15533e-139	0.887	-4.27448
qs_c7658	protein transparent testa 12-like	468	1.66716e-52	0.8935	-5.1353
qs_c17611	udp-glycosyltransferase 89b1-like (Flavonol O-glucosyltransferase)	1012	1.32281e-81	0.6005	-6.59991
