# Supplementary material for: Oak Root Response to Ectomycorrhizal Symbiosis Establishment: RNA-Seq Derived Transcript Identification and Expression Profiling
Source: PLoS One. 2014 May 23;9(5):e98376. doi: 10.1371/journal.pone.0098376 (PMC4032270; doi:10.1371/journal.pone.0098376)
Supplement: Table S6 — Differentially expressed genes putatively encoding cell wall-related genes. (XLSX) [file pone.0098376.s012.xlsx]

## Sheet: Folha1
ID	Blas2Go annotation	Length	Min. E value	Mean Simil.	Log FC
CAZymes
qs_c111352	alpha galactosidase	469	6.57003e-21	0.7465	6.59991
qs_c58052	endo- -beta-glucanase	466	2.44054e-61	0.819	4.95966
qs_rep_c54885	cellulose synthase a catalytic subunit 6	444	1.30406e-46	0.8915	4.00158
qs_c31374	glucan endo- -beta-glucosidase	299	8.19965e-34	0.7365	3.91816
qs_c18305	probable pectinesterase 53-like	855	8.42798e-159	0.766	3.91816
qs_c67213	cellulose synthase-like protein g3-like	551	9.4133e-53	0.8485	3.82543
qs_rep_c50301	sucrose synthase	750	2.18107e-93	0.716	3.50499
qs_rep_c59140	cellulose partial	278	6.93589e-24	0.984	3.50315
qs_rep_c45608	probable xyloglucan endotransglucosylase hydrolase protein 8-like	527	1.45646e-44	0.928	3.38811
qs_rep_c41266	glucan endo- -beta-glucosidase	598	8.84374e-77	0.9415	3.00545
qs_c77411	cellulose synthase-like protein e6-like	510	1.41282e-65	0.81	2.96123
qs_rep_c38589	cellulose synthase-like protein e1	139	2.79014e-07	0.8775	2.91277
qs_rep_c38580	sucrose synthase 1	288	6.91947e-34	0.93	2.91277
qs_c23451	xyloglucanase 113	732	3.88346e-145	0.933	2.84881
qs_rep_c39855	polygalacturonase-1 non-catalytic subunit beta	200	1.08164e-16	0.76	2.56022
qs_rep_c52516	probable galacturonosyltransferase-like 9-like	630	1.6775e-85	0.7865	2.47805
qs_rep_c38657	sucrose partial	498	1.09502e-65	0.9065	2.39091
qs_rep_c65732	endo- -beta-d-glucanase-like	387	1.52774e-14	0.841	2.26765
qs_rep_c50008	hydroxycinnamoyl shikimate quinate hydroxycinnamoyltransferase-like protein	437	1.75541e-53	0.8675	-2.1366
qs_rep_c38276	callose synthase 10-like	290	3.01801e-34	0.941	-2.26765
qs_rep_c59654	polygalacturonate 4-alpha-galacturonosyltransferase-like	166	8.58433e-23	0.974	-2.33611
qs_rep_c54065	sucrose synthase 1	635	1.84526e-23	0.713	-2.40808
qs_rep_c57110	sucrose synthase 2	510	5.99588e-47	0.9575	-2.41978
qs_c82950	polygalacturonase at1g48100-like	387	1.52774e-14	0.841	-2.56022
qs_rep_c44410	cellulose synthase a catalytic subunit 6	708	1.43579e-103	0.882	-2.67531
qs_rep_c44187	probable xyloglucan glycosyltransferase 12-like	281	1.8298e-30	0.8485	-2.67531
qs_rep_c44187	probable xyloglucan glycosyltransferase 12-like	281	1.8298e-30	0.8485	-2.67531
qs_rep_c49708	glucan endo- -beta-glucosidase 14-like	491	5.16311e-43	0.8715	-2.90029
qs_c60281	xylogalacturonan beta- -xylosyltransferase-like	404	2.44799e-20	0.673	-3.04836
qs_c29038	callose synthase 8-like	561	9.88314e-71	0.78	-3.24345
qs_c21535	probable polygalacturonase-like	564	1.02121e-97	0.919	-3.44392
qs_c29622	sucrose phosphate synthase	691	3.62409e-136	0.9225	-3.44392
qs_c61566	callose synthase 11-like	424	1.92288e-48	0.775	-3.45146
qs_c57921	glucan endo- -beta-glucosidase 11-like	659	1.61926e-80	0.8525	-3.56359
qs_c31891	probable pectinesterase 29-like	535	3.84187e-54	0.656	-3.60306
qs_c16981	pectin methylesterase	119	0.00120082	0.805	-3.71383
qs_c58523	cellulose synthase a catalytic subunit 6	188	5.397e-15	0.9685	-3.76618
qs_c23356	probable pectinesterase 68-like	492	2.06787e-24	0.8695	-3.81669
qs_c18517	glycoprotein 3-alpha-l-fucosyltransferase a	483	1.05228e-10	0.8985	-4.6298
qs_c21897	xyloglucan galactosyltransferase katamari1-like	499	1.86517e-86	0.825	-5.35755
Other cell wall related genes
qs_c11255	probable inactive purple acid phosphatase 28-like	848	4.50994e-110	0.8045	6.82018
qs_c112476	trichome birefringence-like 13 protein	517	6.96848e-42	0.896	6.59991
qs_c23868	wall-associated receptor kinase	483	6.52936e-20	0.6485	4.91535
qs_c4451	purple acid phosphatase 22-like	685	2.80392e-124	0.93	4.44001
qs_c60157	probable pectinesterase pectinesterase inhibitor 41-like	320	2.59407e-50	0.904	4.30914
qs_c65298	probable pectinesterase pectinesterase inhibitor 40-like	453	1.52296e-09	0.8775	4.08746
qs_c57982	peroxidase 17-like	787	5.35634e-150	0.8905	3.8413
qs_rep_c36877	alpha- glucan phosphorylase l chloroplastic amyloplastic-like	440	4.3218e-69	0.9275	3.59718
qs_c61760	peroxidase 52-like	601	1.43974e-108	0.8845	3.56359
qs_c69992	expansin	538	7.862e-19	0.91	3.24345
qs_c9425	expansin	867	3.18546e-128	0.955	3.22169
qs_c69554	wall-associated receptor kinase 2-like	361	2.76321e-37	0.855	3.04836
qs_c85585	notum-like protein	469	1.50658e-15	0.512	2.66297
qs_c80103	probable purple acid phosphatase 20-like	492	1.27677e-45	0.834	2.66297
qs_c76628	probable pectinesterase pectinesterase inhibitor 41-like	494	6.5484e-72	0.8015	2.60666
qs_c6650	wall-associated receptor kinase 2-like	877	6.47094e-83	0.638	2.60666
qs_rep_c66121	PREDICTED: laccase-14-like	524	4.23661e-31	0.8055	2.51972
qs_rep_c66672	probable rhamnose biosynthetic enzyme 1-like	482	1.85257e-86	0.901	-2.02209
qs_rep_c45146	peroxidase 16	577	6.94863e-109	0.8945	-2.15831
qs_rep_c45537	udp-glucose 6-dehydrogenase-like	422	2.54711e-52	0.901	-2.26765
qs_rep_c123506	duf246 domain-containing protein at1g04910-like	378	1.04741e-45	0.754	-2.41978
qs_rep_c56206	arabinogalactan protein 13	503	0.0451699	0.735	-2.41978
qs_rep_c49266	peroxidase 11-like	166	1.09456e-13	0.9085	-2.42856
qs_rep_c45652	peroxidase 12-like	166	1.09456e-13	0.9085	-2.42856
qs_rep_c45610	peroxidase 73	535	1.89684e-92	0.87	-2.92533
qs_rep_c46566	low quality protein: laccase-15- partial	599	2.60591e-63	0.69	-3.00439
qs_c19465	probable pectinesterase pectinesterase inhibitor 40-like	881	2.69966e-116	0.8645	-3.44392
qs_c30763	udp-glucose pyrophosphorylase 3	483	1.46157e-56	0.739	-3.48308
qs_c15862	peroxidase 19-like	914	2.12414e-125	0.7965	-3.56359
qs_c11883	udp-glucose pyrophosphorylase 3	631	7.47716e-81	0.916	-3.6199
qs_c14797	duf246 domain-containing protein at1g04910-like	438	1.78093e-43	0.871	-4.69876
qs_c125729	probable pectinesterase pectinesterase inhibitor 12-like	417	2.51529e-41	0.7025	-5.3409
qs_c19903	extensin-like protein	509	0.000765363	0.805	-5.60036
