# Supplementary material for: Oak Root Response to Ectomycorrhizal Symbiosis Establishment: RNA-Seq Derived Transcript Identification and Expression Profiling
Source: PLoS One. 2014 May 23;9(5):e98376. doi: 10.1371/journal.pone.0098376 (PMC4032270; doi:10.1371/journal.pone.0098376)
Supplement: Table S7 — Differentially expressed genes putatively encoding secretory pathway-related genes. (XLSX) [file pone.0098376.s013.xlsx]

## Sheet: Folha1
ID	Blas2Go annotation	Length	Min. E value	Mean Simil.	Log FC
qs_c61272	vesicle transport protein sft2b	241	8.58331e-37	0.966	4.72311
qs_rep_c55764	aspartyl aminopeptidase	447	1.15323e-34	0.965	4.31813
qs_c20692	probable signal peptidase complex subunit 1-like	763	3.25273e-43	0.852	4.00529
qs_rep_c53055	adp-ribosylation factor 2-like	471	1.33711e-79	0.9855	3.673
qs_rep_c46845	protein transport protein sec23	301	1.21458e-12	0.6785	3.63559
qs_rep_c50333	adp-ribosylation factor 2-like	688	1.11479e-45	1	3.50499
qs_rep_c51557	25.3 kda vesicle transport (SEC22)	659	8.36544e-109	0.974	3.48308
qs_rep_c44777	clathrin binding	564	4.01888e-55	0.6935	3.41913
qs_rep_c38592	exocyst complex component 3-like	378	1.37371e-58	0.9335	3.27099
qs_rep_c46534	signal peptide peptidase-like 1-like	502	3.8838e-81	0.87	2.78189
qs_c11704	protein transport protein sec61 subunit beta-like	485	2.22753e-10	0.985	2.74387
qs_rep_c47958	vesicle-associated protein 2-1-like	584	2.98191e-48	0.7465	2.66297
qs_c2046	er lumen protein retaining receptor-like	950	2.77562e-140	0.941	2.64807
qs_c8287	clathrin light chain 2-like	984	2.11812e-22	0.8775	2.60666
qs_c29856	brefeldin a-inhibited guanine nucleotide-exchange protein 1-like	469	5.25014e-58	0.8855	2.45763
qs_rep_c53089	autophagy-related protein 8f-like	564	6.66669e-67	0.9295	2.33484
qs_rep_c65851	sec12-like protein 1-like	368	3.26038e-21	0.8715	2.26765
qs_rep_c70990	vesicle-associated membrane protein 726-like	275	3.98997e-18	0.9435	-2.05675
qs_rep_c47273	novel plant snare 13	480	7.35076e-05	0.842	-2.30406
qs_rep_c49609	mlo-like protein 6	606	3.17131e-88	0.8795	-2.33958
qs_rep_c38040	gamma-soluble nsf attachment protein	455	2.49031e-26	0.7595	-2.4029
qs_rep_c59625	autophagy-related protein 3-like	465	2.13304e-56	0.958	-2.41837
qs_rep_c69388	vesicle-associated membrane protein 724-like	488	6.74728e-65	0.924	-2.47072
qs_rep_c47514	brefeldin a-inhibited guanine nucleotide-exchange protein 1-like	492	8.67527e-63	0.7495	-2.63063
qs_c11187	coatomer subunit beta -2-like	626	6.51105e-106	0.883	-3.38014
qs_c60277	signal peptidase complex catalytic subunit sec11c-like	343	2.93127e-32	0.945	-3.45146
qs_c29381	exocyst complex component	658	0.00415654	0.78	-3.50499
qs_rep_c37234	signal recognition particle 54 kda protein 2-like	419	7.26301e-45	0.9685	-3.8121
