# Supplementary material for: Oak Root Response to Ectomycorrhizal Symbiosis Establishment: RNA-Seq Derived Transcript Identification and Expression Profiling
Source: PLoS One. 2014 May 23;9(5):e98376. doi: 10.1371/journal.pone.0098376 (PMC4032270; doi:10.1371/journal.pone.0098376)
Supplement: Table S8 — Differentially expressed genes putatively encoding symbiotic nutrient transfer-related genes. (XLSX) [file pone.0098376.s014.xlsx]

## Sheet: Folha1
ID	Blas2Go annotation	Length	Min. E value	Mean Simil.	Log FC
Metabolism
qs_c2509	carbonic anhydrase 2	448	7.42549e-35	0.581	7.28812
qs_c112468	probable alpha-amylase 2-like	525	2.48992e-16	0.8785	6.59991
qs_c111166	amidohydrolase ytcj-like	490	1.0863e-61	0.8245	6.59991
qs_c113299	ferredoxin--nadp leaf chloroplastic-like	106	5.78017e-08	0.955	6.59991
qs_rep_c51611	6-phosphofructokinase 3-like	505	1.26406e-20	0.857	4.53631
qs_rep_c48684	phosphoenolpyruvate carboxylase (PEPC)	488	3.55492e-90	0.9735	4.40904
qs_c12983	cell wall invertase	497	5.39328e-38	0.7855	3.67409
qs_rep_c58534	glutamine synthetase	502	2.91692e-65	0.7765	3.63559
qs_rep_c40691	alpha-amylase chloroplastic-like	469	8.57474e-82	0.927	3.53757
qs_c76635	6-phosphofructokinase 3-like	482	1.28956e-05	0.783	3.16993
qs_c68893	phosphoglycerate mutase-like protein	472	1.10058e-67	0.859	3.16993
qs_rep_c125791	nitrite reductase	731	9.13781e-99	0.81	3.03275
qs_rep_c61751	6-phosphofructokinase 2-like	312	1.03707e-35	0.6165	2.98045
qs_rep_c54465	6-phosphofructokinase 3-like	628	3.07907e-47	0.9655	2.91277
qs_c24237	cytosolic invertase 2	602	9.88141e-09	0.6577	2.8685
qs_rep_c52104	cytosolic malate dehydrogenase	471	1.4856e-44	0.9685	2.78189
qs_rep_c46112	pyruvate dehydrogenase e1 component subunit beta	447	6.93359e-73	0.9935	2.47805
qs_c14736	aldose 1-epimerase family protein	787	5.28806e-135	0.798	2.40808
qs_rep_c69591	6-phosphofructokinase 3-like	422	4.57402e-37	0.867	2.30406
qs_rep_c66671	alpha-glucan water chloroplast	312	1.72664e-44	0.8525	2.26765
qs_rep_c35961	pyruvate dehydrogenase e1 alpha subunit	745	2.85703e-07	0.5145	2.09633
qs_rep_c83784	glucose-6-phosphate isomerase	476	1.40453e-75	0.984	-2.05675
qs_c16655	glycerolphosphate mutase	738	6.00243e-81	0.9005	-2.60666
qs_rep_c121813	neutral invertase-like protein	398	1.43293e-48	0.942	-2.69459
qs_rep_c50148	glucose-6-phosphate 1-epimerase-like	453	4.50399e-25	0.623	-2.92131
qs_rep_c39155	bp2a partial	343	3.04706e-17	0.879	-3.10949
qs_c116666	soluble starch synthase	483	1.36954e-79	0.8665	-3.24345
qs_rep_c55540	atp-citrate synthase beta chain protein 1-like	433	4.27706e-85	0.981	-3.2767
qs_rep_c45586	pyruvate cytosolic isozyme-like	478	6.57102e-78	0.91	-3.37209
qs_c30763	udp-glucose pyrophosphorylase 3	483	1.46157e-56	0.739	-3.48308
qs_c23524	pyruvate kinase	554	9.14637e-90	0.6425	-3.50499
qs_c18397	glyceraldehyde-3-phosphate dehydrogenase a	819	1.18479e-136	0.9595	-3.56359
qs_c11883	udp-glucose pyrophosphorylase 4	631	7.47716e-81	0.916	-3.6199
qs_c17026	neutral invertase	573	7.71893e-32	0.719	-3.72632
Transport activity
qs_c15698	probable polyamine transporter at1g31830-like	549	1.884e-92	0.914	5.23672
qs_c59142	sucrose transport protein suc3-like	370	4.88929e-21	0.702	4.72311
qs_rep_c54559	calcium-transporting atpase plasma membrane-type-like	772	1.89576e-91	0.8635	4.56
qs_c69862	sugar transport protein 14-like	303	1.81904e-26	0.845	4.12803
qs_c13525	sugar transport protein 7-like	720	9.40983e-107	0.869	4.00998
qs_c17250	phosphate transporter pho1-like	401	7.38252e-51	0.7895	3.91816
qs_c22817	hexose carrier protein hex6-like	550	2.19487e-92	0.876	3.72632
qs_rep_c60361	amino acid transporter	482	1.54825e-11	0.911	2.88753
qs_rep_c44993	probable nitrite transporter at1g68570-like	538	2.56073e-84	0.8525	2.76728
qs_c2211	probable polyamine transporter at3g13620-like	1416	0	0.8625	2.60666
qs_c19562	neutral amino acid transport protein	511	9.94798e-31	0.714	-2.91561
qs_c10630	proline transporter	628	9.55622e-49	0.7405	-2.96123
qs_c20032	lysine histidine transporter-like 8-like	625	1.74461e-52	0.7155	-3.03275
qs_c66864	lysine histidine transporter	329	6.15026e-29	0.901	-3.13053
qs_c22034	probable inorganic phosphate transporter 1-9-like	979	2.83261e-134	0.777	-3.24345
qs_c14434	gaba transporter 1-like	700	3.40455e-77	0.702	-3.60306
qs_c84729	probable inorganic phosphate transporter 1-9-like	233	4.17403e-08	0.7043	-3.673
qs_c17654	ammonium transporter	653	1.87854e-46	0.7905	-4.1652
qs_c14874	sucrose proton symporter	480	2.21073e-65	0.714	-4.60126
qs_c4739	nitrate transporter -like	471	2.35753e-63	0.8765	-5.03573
qs_c14464	plasma membrane sulphate transporter	566	1.76826e-05	0.655	-5.64216
