# Supplementary material for: Oak Root Response to Ectomycorrhizal Symbiosis Establishment: RNA-Seq Derived Transcript Identification and Expression Profiling
Source: PLoS One. 2014 May 23;9(5):e98376. doi: 10.1371/journal.pone.0098376 (PMC4032270; doi:10.1371/journal.pone.0098376)
Supplement: Table S9 — Differentially expressed genes putatively encoding symbiont recognition-related genes. (XLSX) [file pone.0098376.s015.xlsx]

## Sheet: Folha1
ID	Blas2Go annotation	Length	Min. E value	Mean Simil.	Log FC
qs_c10020	ion channel dmi1- chloroplast expressed	379	4.9427e-31	0.9655	8.73132
qs_c10825	brassinosteroid insensitive 1-associated receptor kinase 1	654	1.24099e-108	0.8675	8.32643
qs_c111127	cc-nbs-lrr resistance protein	495	2.31685e-40	0.732	6.59991
qs_c6105	tmv resistance protein n-like	255	1.28563e-17	0.7305	5.04439
qs_c24101	nbs-lrr resistance protein	524	1.36465e-18	0.62	4.82243
qs_c18345	pathogenesis-related protein 1	571	1.32826e-68	0.8365	4.74859
qs_c19677	nbs-containing resistance-like protein	501	1.18828e-08	0.5385	4.50125
qs_c9168	nbs-containing resistance-like protein	443	5.84894e-30	0.727	4.08746
qs_c69592	tir-nbs-lrr resistance protein	536	3.6538e-61	0.744	3.82543
qs_c68162	disease resistance protein	543	3.7214e-35	0.5845	3.82543
qs_c65607	tmv resistance protein	494	5.72454e-15	0.5465	3.82543
qs_c69187	lrr receptor-like serine threonine-protein kinase fls2-like	492	4.41459e-63	0.7215	3.82543
qs_c29752	tmv resistance protein n-like	480	0.00142149	0.8035	3.44392
qs_c126569	phytoalexin deficient 4	392	6.8291e-29	0.738	3.38014
qs_c30891	cc-nbs-lrr resistance protein	538	3.26705e-43	0.634	3.24345
qs_c61692	tmv resistance protein	518	1.16866e-38	0.688	3.24345
qs_c22015	disease resistance protein rps2-like	509	7.81315e-42	0.6861	3.18309
qs_rep_c52041	rpm1-interacting protein 4-like	626	5.71606e-34	0.7655	3.04836
qs_c72876	pathogenesis-related protein 3	499	1.94912e-76	0.8545	2.96123
qs_rep_c38406	hypersensitive-induced response protein 2-like	371	1.79483e-54	0.847	2.91277
qs_rep_c69831	probable wrky transcription factor 70-like	355	3.28556e-19	0.809	2.91277
qs_c23960	disease resistance rpp8-like protein	560	3.41938e-25	0.653	2.81979
qs_rep_c43367	wound-induced protein win2	179	3.69577e-07	0.899	2.67531
qs_c80733	nbs-containing resistance-like protein	478	1.20009e-25	0.724	2.66297
qs_c80953	nbs-containing resistance-like protein	459	6.95346e-29	0.6975	2.66297
qs_c12118	disease resistance protein at1g50180-like	792	5.70348e-71	0.681	2.63796
qs_rep_c62512	chitin-inducible gibberellin-responsive protein 1-like	316	7.19268e-12	0.5615	2.62509
qs_c79028	nbs-containing resistance-like protein	475	8.51176e-44	0.7595	2.60666
qs_rep_c70342	nodulation receptor kinase	468	6.92044e-41	0.7315	2.50511
qs_c23439	tmv resistance protein n-like	519	1.90601e-26	0.6015	2.41978
qs_rep_c60004	late blight resistance protein homolog r1b-12-like	466	4.11239e-17	0.739	2.37424
qs_rep_c51406	nbs-lrr resistance protein	929	9.17184e-26	0.6565	2.34204
qs_rep_c40393	class i chitinase	499	2.9855e-22	0.86	-2.0906
qs_rep_c46515	rpm1-interacting protein 4-like	506	1.01702e-16	0.887	-2.34204
qs_rep_c44251	lysm domain receptor-like kinase 4-like	635	5.27876e-118	0.8895	-2.4902
qs_c83427	cc-nbs-lrr resistance protein	487	1.17921e-27	0.7105	-2.56022
qs_rep_c40784	cc-nbs-lrr resistance protein	496	5.21686e-13	0.6745	-2.59756
qs_c66748	disease resistance protein at3g14460-like	495	0.0323938	0.7733	-2.60666
qs_c66244	disease resistance rpp13-like protein 1-like	513	7.02164e-41	0.691	-2.60666
qs_c70724	nbs-containing resistance-like protein	360	2.51838e-45	0.7855	-2.66297
qs_c22063	acidic chitinase	578	4.62655e-80	0.828	-2.67531
qs_rep_c35615	probable disease resistance protein at5g66900-like	707	5.65928e-37	0.708	-2.6878
qs_c15752	rpm1-interacting protein 4-like	675	6.59129e-28	0.7825	-2.76939
qs_c25816	nucleotide-binding site leucine-rich repeat partial	508	2.85729e-26	0.657	-2.96123
qs_c62381	disease resistance protein rpm1-like	509	1.61139e-29	0.6495	-3.04836
qs_rep_c59897	lysm domain receptor-like kinase 4-like	430	6.39071e-38	0.835	-3.07166
qs_c69693	cc-nbs-lrr resistance protein	474	1.1738e-05	0.587	-3.09003
qs_c64039	disease resistance protein at3g14460-like	438	2.8119e-09	0.634	-3.09003
qs_c11222	lrr receptor-like serine threonine-protein kinase fls2-like	785	7.30415e-70	0.716	-3.38014
qs_c17075	avr9 cf-9 rapidly elicited protein	754	3.46185e-47	0.691	-3.41913
qs_c39391	class i chitinase	641	2.70963e-09	0.7435	-3.56359
qs_c8692	disease resistance protein	580	2.49327e-69	0.581	-3.71383
qs_c11554	lrr receptor-like serine threonine-protein kinase fls2-like	760	4.85369e-50	0.698	-4.08746
qs_c102787	disease resistance protein rga4-like	467	2.43156e-09	0.543	-4.16099
qs_c18444	tmv resistance protein n-like	587	1.35834e-18	0.5705	-4.1652
qs_c23463	pathogenesis-related protein 1	469	2.25517e-62	0.806	-4.16749
qs_c23037	tmv resistance protein n-like	713	3.26829e-47	0.761	-4.23897
qs_rep_c35509	npr1-1 protein	570	3.52106e-58	0.8235	-4.74664
qs_c18125	ion channel dmi1- chloroplast expressed	489	6.65641e-09	0.8122	-4.97936
qs_c9487	lrr receptor-like serine threonine-protein kinase fls2-like	1394	5.76206e-57	0.548	-7.17991
